# Supplementary material for: Tumor immune contexture is a determinant of anti-CD19 CAR T cell efficacy in large B cell lymphoma
Source: Nat Med. 2022 Aug 29;28(9):1872–82. doi: 10.1038/s41591-022-01916-x (PMC9499856; doi:10.1038/s41591-022-01916-x)
Supplement: Supplementary file 3 — Large Supplementary Tables [file 41591_2022_1916_MOESM3_ESM.xlsx]

## Sheet: Supp T1
	Overall
	(N = 240)
Age (years)
n	240
Mean (STDEV)	56.77 (12.16)
Median (Q1, Q3)	58.00 (50.00, 66.00)
Min, Max	21.0, 78.0
Sex, n (%)
Male	165 (69)
Female	75 (31)
Disease type per investigator, n (%)
DLBCL not otherwise specified	147 (61)
T cell/histiocyte rich large B cell lymphoma	5 (2)
Large cell transformation from follicular lymphoma	35 (15)
HGBL with or without MYC and BCL2 and/or BCL6 rearrangement	48 (20)
Primary cutaneous DLBCL (leg type)	1 (0)
Other	2 (1)
Missing	2 (1)
Double/triple hit status per investigator, n (%)
HGBL - double hit	35 (15)
HGBL - triple hit	20 (8)
Negative	137 (57)
Not tested	46 (19)
Missing	2 (1)
Second-line age-adjusted International Prognostic Index total score (IXRS), n (%)
0 - 1	134 (56)
2 - 3	104 (43)
Missing	2 (1)
SUPP Table 1. Clinical data from Zuma 1 patients in this study and comparison with the overall ZUMA-1 patient population
Data cutoff date = 18MAR2021
Abbreviations: BCL, B-cell lymphoma; DLBCL, diffuse large B-cell lymphoma; ECOG, Eastern Cooperative Oncology Group; HGBL, high-grade B-cell lymphoma; IXRS, interactive voice/web response system; LDH, lactate dehydrogenase; Max, maximum; Min, minimum; MYC, myelocytomatosis oncogene; NOS, not otherwise specified; Q1, first quartile; Q3, third quartile; SPD, sum of product of perpendicular diameter…
Note: HGBL – double hit is defined as presence of C-MYC and either BCL-2 or BCL-6 rearrangements; HGBL - triple hit is defined as presence of BCL-2, BCL-6, and C-MYC rearrangements.
Note: Baseline SPD is defined as the last value taken prior to randomization. If measurement prior to randomization is not available, the last value taken on or prior to axicabtagene ciloleucel infusion date/standard of care salvage chemotherapy Cycle 1 Day 1 is used.
Data Source: ADSL, ADBASE Program Name: t_bchar.sas Output Generated: 20220429T10:28
	Overall
Second-line age-adjusted International Prognostic Index (investigator), n (%)
ECOG performance status > 1	0 (0)
Stage III/IV	190 (79)
Elevated LDH (LDH > ULN per local laboratory reference range)	130 (54)
Missing	2 (1)
Disease stage, n (%)
I	12 (5)
II	36 (15)
III	48 (20)
IV	142 (59)
Missing	2 (1)
SPD (tumor burden) per central assessment (mm2)
n	208
Mean (STDEV)	3377.2 (3547.3)
Median (Q1, Q3)	2109.4 (969.4, 4642.6)
Min, Max	181, 20117
SUPP Table1. Demographics and baseline characteristics of Zuma 7 subjects with Immunosign and T cell-associated gene expression
Data cutoff date = 18MAR2021
Abbreviations: BCL, B-cell lymphoma; DLBCL, diffuse large B-cell lymphoma; ECOG, Eastern Cooperative Oncology Group; HGBL, high-grade B-cell lymphoma; IXRS, interactive voice/web response system; LDH, lactate dehydrogenase; Max, maximum; Min, minimum; MYC, myelocytomatosis oncogene; NOS, not otherwise specified; Q1, first quartile; Q3, third quartile; SPD, sum of product of perpendicular diameter…
Note: HGBL – double hit is defined as presence of C-MYC and either BCL-2 or BCL-6 rearrangements; HGBL - triple hit is defined as presence of BCL-2, BCL-6, and C-MYC rearrangements.
Note: Baseline SPD is defined as the last value taken prior to randomization. If measurement prior to randomization is not available, the last value taken on or prior to axicabtagene ciloleucel infusion date/standard of care salvage chemotherapy Cycle 1 Day 1 is used.
Data Source: ADSL, ADBASE Program Name: t_bchar.sas Output Generated: 20220429T10:28

## Sheet: Supp T2
	Age	Sex	Disease type	IPI	Molecular subgroup	Best response	Baseline tumour burden (mm2)	No. of prior chemotherapy regimens	CD3+ T-cell density (%)	Cytogenetic Alterations
										BCL2	BCL6	c-Myc	Double hit	Triple hit
	58	M	TFL	1	GCB	CR	4371	4	97.5	Y	Y	Y	Y	Y
	62	M	DLBCL	3	ABC	CR	2200	2	95.6	Y	Y	Y	Y	Y
	68	M	DLBCL	3	GCB	CR	2457	2	94.2	N/A	N	N	N	N/A
	69	M	DLBCL	4	ABC	SD	6062	5	98.7	N/A	N	N	N	N/A
	31	M	DLBCL	3	Unclassified	PR	4433	4	97.5	N	N	Y	N	N
	69	F	DLBCL	4	GCB	PR	9772	3	99.2	Y	N	Y	Y	N
	56	M	DLBCL	2	GCB	PR	9927	2	99.4	N/A	N	N	N	N/A
	51	M	DLBCL	1	ABC	SD	2924	3	91.8	Y	Y	Y	Y	Y
	67	M	TFL	3	GCB	CR	9371	3	96.8	Y	Y	Y	Y	Y
	65	M	DLBCL	4	ABC	CR	600	3	94.4	N	Y	N	N	N
	57	M	DLBCL	3		CR	1724	2	97.8	N/A	N	N	N	N/A
	60	M	DLBCL	3	ABC	CR	2584	4	90.3	Y	N	Y	Y	N
	76	M	TFL	4		CR	16764	3	97.9	Y	Y	Y	Y	Y
	72	M	TFL	3		CR	7565	4	94.7	N	N	N	N	N
	46	F	DLBCL	2	ABC	CR	6557	2	99.2	Y	Y	Y	Y	Y
	54	F	DLBCL	1	GCB	CR	431	3	97.9	Y	N	N	N	N
	42	M	DLBCL	3	GCB	CR	2039	4	98.3	N/A	N/A	N/A	N/A	N/A
	67	M	DLBCL	1	N/A	CR	875	4	95.6	Y	Y	N	N	N
	40	M	DLBCL	0		CR	396	3	90	N	Y	Y	Y	N
	28	F	PMBCL	1	GCB	CR	4872	3	97.3	Y	Y	N	N	N
	66	F	DLBCL	4	GCB	CR	3790	5	98.4	Y	N	N	N	N
	28	M	DLBCL	3	Unclassified	PR	5490	4	99.1	N	N	Y	N	N
	60	M	TFL	3	GCB	CR	3500	3	94.1	Y	Y	Y	Y	Y
	76	M	DLBCL	3	GCB	SD	14354	8	92.7	Y	Y	N	N	N
	52	M	DLBCL	2	ABC	PD	1921	1	96.4	Y	N	Y	Y	N
	52	M	PMBCL	2	GCB	CR	4407	3	95.5	N	Y	N	N	N
	58	M	DLBCL	1	ABC	CR	6167	2	97.8	Y	Y	N	N	N
	75	M	DLBCL	2	GCB	CR	7991	2	98.9	Y	Y	Y	Y	Y
	48	F	DLBCL	2	GCB	PR	3014	2	98.8	Y	N	Y	Y	N
	60	M	DLBCL	2	GCB	CR	6262	3	98.8	Y	N	N	N	N
	63	M	DLBCL	4	GCB	SD	7952	4	97.9	N	N	N	N	N
	62	M	DLBCL	2	GCB	CR	756	3	96.1	N	Y	N	N	N
	63	F	DLBCL	4	GCB	CR	1419	3	96.9	N	Y	N	N	N
	67	M	DLBCL	3		CR	1970	2	99.1	Y	N	N	N	N
	70	F	DLBCL	2		PD	2069	3	95.3	N/A	N/A	N/A	N/A	N/A
	64	M	DLBCL	2	ABC	CR	10878	2	98.5	Y	Y	N	N	N
	70	M	DLBCL	1	GCB	CR	3355	3	97.2	Y	Y	N/A	N/A	N/A
	42	F	DLBCL	1	GCB	CR	3245	4	99	Y	Y	N/A	N/A	N/A
	56	F	DLBCL	2		CR	1997	5	97.2	N/A	N/A	N/A	N/A	N/A
	50	F	DLBCL	2	GCB	CR	375	4	97.5	N	N	N	N	N
	74	M	DLBCL	2	GCB	CR	9953	4	97.1	N	Y	N	N	N
	64	F	DLBCL	4	GCB	PR	7141	3	96.5	N/A	N/A	N/A	N/A	N/A
	62	F	DLBCL	1		CR	475	3	97.8	N/A	N/A	N/A	N/A	N/A
	58	F	TFL	1	GCB	CR	2213	4	96.6	Y	Y	N	N	N
	68	M	DLBCL	2	N/A	CR	5766	2	94.3	N	Y	Y	Y	N
	59	M	DLBCL	1	GCB	PR	3001	3	99.1	N	Y	N	N	N
	60	F	DLBCL	2		CR	1022	3	97.2	N/A	N	N	N	N/A
	41	F	DLBCL	3		PD	8162	4	98.2	N/A	N/A	N/A	N/A	N/A
	48	M	TFL	1	GCB	PR	23297	4	98.1	Y	N	N	N	N
	51	F	DLBCL	2		PD	384	3	97.7	N/A	N	N	N	N/A
	50	M	DLBCL	0		CR	784	3	95.4	N	N	N	N	N
	SUPP Table 2

## Sheet: Supp T3
Patient cohorts/number of patients (total vs. at specific time points)	Zuma-1 patients	Treatment-naïve DLBCL patients	DLBLC patients enrolled in ongoing, second line clinical trial	DLBLC patients who received commercial axi-cel at Moffitt CC
	r/r LBCL
Total number	51	67	252	33
At diagnostic		67
Before preconditioning and axi-cel infusion	46		252	33
Early after axi-cel infusion	28
At relapse	7
SUPP Table 3: Number of patients per cohort

## Sheet: Supp T4
Panel name	Analysed genes	Sample time point	Sample type
PanCancer Immune Profiling	693 endogenous	Before and early after axi-cel infusion, and at relapse (unpaired Zuma 1 samples)	ZUMA-1: Fresh frozen biopsy specimens
	14 controls
PanCancer Immune Profiling + Immunosign gene panel	733 endogenous	Before and early after axi-cel infusion, and at relapse for Zuma 1 paired samples	ZUMA-1 and commercial DLBCL samples: Formalin-fixed, paraffin-embedded blocks
	6 Immunosign	At diagnosis, before any therapy for commercial DLBCL samples
	14 controls
PanCancer human IO 360™ Panel	770 endogenous	Before axi-cel infusion.	Second-line DLBCL dataset: Formalin-fixed, paraffin-embedded blocks
	(346 genes in common with PanCancer Immune Profiling panel)
SUPP Table 4. Gene expression profiling panels
ZUMA-1 tumour biopsies were performed at baseline (before conditioning chemotherapy and axi-cel infusion; subset 1), early after CAR T-cell infusion (between days 7 and 14 after axi-cel treatment; subset 2), or later at relapse (subset 3) and analysed with PanCancer Immune Profiling nanostring panel that was augmented with genes from Immunosign panel for some biopsies, as shown in the table. Comm…

## Sheet: Supp T5
Platform	Panel	Genes
NanoString	PanCancer Immune Profiling	730 gene expression panel
		Adaptive immune response:
		· B-cells: e.g., BLK, CD19, CR2, MS4A1, TNFRSF17
		· T-cells: e.g., CD2, CD3E, CD3G, CD6
		Innate immune response:
		· Cytotoxic cells: e.g., CD8, BCL2
		· Macrophages: e.g., APOE, CCL7
		· Dendritic cells: e.g., CCL12, CCL17
		· Granulocytes: e.g., CMA1, CSF3R
Immunosign	Immunosign 21	CD3D, CD3E, CD3G, CD8A, CD69, ICOS, IL-5, CCL2, CCR2, IRF1, GZMA, GZMB, GZMK, GZMM, PRF1, CXCR3, CXCL10, CXCL11, STAT1, STAT4, TBX21
SUPP Table 5. Genes interrogated by Custom NanoString panel and Immunosign21
APOE, apolipoprotein E; BCL, B-cell lymphoma; BLK, B lymphocyte kinase; CCL, chemokine ligand; CCR, chemokine receptor type; CMA1, chymase 1; CR2, complement receptor type 2; CSF3R, granulocyte colony–stimulating factor receptor; CXCL, chemokine C-X-C motif ligand; CXCR, C-X-C chemokine receptor type; GZM, granzyme; ICOS, inducible T-cell costimulatory; IL, interleukin; IRF1, interferon regulator…

## Sheet: Supp T6
Supp Table 6
Gene	Log2.Fold.change	p.value
A2M	2.48748	7.53e-07
ABCB1	0.965498	0.487433
ABL1	0.430979	0.034512
ADA	-0.71994	0.062327
AICDA	-5.61189	5.24e-05
AIRE	-1.49034	0.116506
AKT3	1.14357	0.106418
ALCAM	-0.94037	0.371434
AMBP	-0.78933	0.179442
AMICA1	1.5412	0.003012
ANP32B	-0.58147	0.003764
ANXA1	2.28541	3.15e-05
APOE	1.52181	0.003739
APP	2.153	9.47e-06
ARG1	-0.23102	0.850687
ARG2	0.21734	0.831006
ATF1	-0.68778	0.210698
ATF2	0.223197	0.011095
ATG10	-1.23959	0.265121
ATG12	-1.74262	0.127496
ATG16L1	-0.01276	0.925691
ATG5	0.318867	0.035733
ATG7	0.90858	4.43e-05
ATM	-0.52238	0.634136
BAGE	-1.46177	0.155246
BATF	1.14951	0.299634
BAX	-0.11651	0.59387
BCL10	-0.13902	0.583905
BCL2	-1.62284	0.011738
BCL2L1	0.460976	0.227207
BCL6	-0.27857	0.53514
BID	-2.06214	0.061995
BIRC5	-4.00892	0.000558
BLK	-6.53493	1.19e-05
BLNK	-4.4302	0.000874
BMI1	0.655453	0.263044
BST1	2.23823	0.060101
BST2	0.55389	0.039848
BTK	-3.80504	0.000194
BTLA	-3.67186	0.003084
C1QA	2.40557	0.00034
C1QB	2.83461	0.000278
C1QBP	-0.92811	0.000621
C1R	2.56588	0.000175
C1S	2.13885	0.000824
C2	2.31837	0.001266
C3	3.3769	0.042097
C3AR1	3.32465	0.000485
C4B	2.92722	0.002118
C4BPA	-0.43667	0.273537
C5	-0.76415	0.506534
C6	-1.45261	0.23342
C7	5.67227	0.000308
C8A	-0.69213	0.17112
C8B	-0.47036	0.27257
C8G	-1.52541	0.084191
C9	-1.387	0.168878
CAMP	-3.29616	0.046976
CARD11	-1.34306	0.13949
CARD9	-1.57433	0.194497
CASP1	1.78114	0.033883
CASP10	1.68883	0.062263
CASP3	0.177328	0.251823
CASP8	0.483769	0.030222
CCL1	-0.45321	0.510338
CCL11	-2.08004	0.074717
CCL13	3.68125	0.017468
CCL14	3.77027	0.000347
CCL15	0.13018	0.849519
CCL16	0.049202	0.940062
CCL17	-1.1725	0.461702
CCL18	1.59544	0.101838
CCL19	-0.29664	0.821948
CCL2	1.02512	0.343464
CCL20	-0.01137	0.989246
CCL21	0.358583	0.839832
CCL22	-4.40919	0.004382
CCL23	0.970539	0.217889
CCL24	1.93987	0.061125
CCL25	-0.24333	0.447623
CCL26	0.926047	0.441515
CCL27	-0.19766	0.447623
CCL3	0.373511	0.37713
CCL3L1	-1.5092	0.235482
CCL4	-0.12041	0.865713
CCL5	1.62132	0.012252
CCL7	0.379556	0.653101
CCL8	0.310784	0.826548
CCND3	-0.29291	0.422965
CCR1	2.51952	0.035965
CCR2	4.10428	0.002343
CCR3	0.790138	0.280642
CCR4	-3.06818	0.009195
CCR5	1.94938	0.154066
CCR6	-3.68048	0.003506
CCR7	-3.93061	0.004908
CCR9	-0.22856	0.447623
CCRL2	0.343227	0.658363
CD14	2.08911	2.1e-05
CD160	-1.67969	0.066693
CD163	3.38009	0.000123
CD164	0.13462	0.457612
CD180	-2.72006	0.043561
CD19	-4.75401	1.89e-06
CD1A	-1.9935	0.021014
CD1B	-0.17945	0.758987
CD1C	-3.66858	0.007046
CD1D	-0.27368	0.83269
CD1E	-1.80608	0.020798
CD2	0.863064	0.543849
CD200	-0.2266	0.82903
CD207	-0.08597	0.902461
CD209	2.03666	0.114646
CD22	-6.64004	1.31e-06
CD24	-3.35204	0.03191
CD244	0.776357	0.514847
CD247	0.492686	0.691425
CD27	-0.40483	0.640086
CD274	0.805365	0.557994
CD276	1.26274	0.089388
CD28	0.481058	0.720554
CD33	1.35577	0.296624
CD34	2.93666	0.005975
CD36	2.82529	0.001171
CD37	-2.1387	0.002433
CD38	-0.73414	0.310817
CD3D	1.61624	0.182157
CD3E	1.28454	0.363559
CD3EAP	-3.33624	0.000842
CD3G	-0.14747	0.917795
CD4	1.20554	0.008269
CD40	-1.72431	0.030217
CD40LG	0.26962	0.829078
CD44	0.869183	0.050348
CD46	0.682705	0.000104
CD47	-0.16404	0.40552
CD48	-1.63758	0.02676
CD5	0.610794	0.648114
CD53	-0.8372	0.006593
CD55	-1.09036	0.37267
CD58	0.603604	0.371213
CD59	1.49785	3.92e-05
CD6	1.18036	0.384795
CD63	1.80385	5.48e-06
CD68	1.3279	0.001916
CD69	-0.87086	0.495551
CD7	1.96962	0.201482
CD70	-3.1021	0.043339
CD74	-0.15497	0.710857
CD79A	-9.26231	6.04e-10
CD79B	-4.85751	5.91e-07
CD80	-3.80601	0.010134
CD81	0.664106	0.029859
CD83	-2.62163	3.7e-05
CD84	0.546015	0.130087
CD86	-1.04391	0.402937
CD8A	2.10786	0.028614
CD8B	-0.50789	0.723851
CD9	1.30213	0.014084
CD96	0.55656	0.653579
CD97	0.713996	0.033855
CD99	1.03695	0.001232
CDH1	-2.36531	0.071192
CDH5	2.46486	0.001249
CDK1	-5.60006	9.29e-06
CDKN1A	0.847471	0.007984
CEACAM1	-3.04382	0.015766
CEACAM6	-0.96189	0.505989
CEACAM8	-1.03564	0.454613
CEBPB	1.26307	0.000184
CFB	3.20166	0.008965
CFD	3.265	0.008067
CFI	4.01699	0.00124
CFP	-1.67291	0.173445
CHIT1	0.346792	0.771303
CHUK	0.10768	0.380638
CKLF	0.359765	0.148354
CLEC4A	1.13534	0.000384
CLEC4C	0.120762	0.899154
CLEC5A	0.3359	0.8075
CLEC6A	-1.73372	0.06774
CLEC7A	2.64229	0.037127
CLU	-1.09195	0.107545
CMKLR1	1.74863	0.015112
COL3A1	2.57225	0.001602
COLEC12	1.91877	0.130861
CR1	1.36867	0.095962
CR2	-3.69274	0.006639
CREB1	-0.06208	0.685291
CREB5	1.67769	0.164538
CREBBP	-1.72748	0.132532
CRP	-0.22856	0.447623
CSF1	2.70952	0.022287
CSF1R	0.783162	0.540399
CSF2	0.077703	0.885377
CSF2RB	0.340856	0.369325
CSF3	-0.42065	0.272427
CSF3R	2.85382	0.006398
CT45A1	-1.74554	0.206235
CTAGE1	-0.5316	0.272455
CTCFL	-1.41785	0.073309
CTLA4	2.13491	0.154206
CTSG	-0.68874	0.648816
CTSH	-0.44665	0.327678
CTSL	1.56361	0.001477
CTSS	0.684426	0.063358
CTSW	-0.93729	0.497918
CX3CL1	2.21628	0.073295
CX3CR1	3.49754	0.002998
CXCL1	0.363544	0.772457
CXCL10	-0.64143	0.687619
CXCL11	0.508898	0.710183
CXCL12	3.76886	6.07e-05
CXCL13	-0.90559	0.593179
CXCL14	-0.90726	0.61435
CXCL16	2.21717	0.005674
CXCL2	0.593779	0.639628
CXCL3	0.018712	0.985238
CXCL5	-1.11369	0.109621
CXCL6	-1.30653	0.065864
CXCL9	0.754805	0.583903
CXCR1	-2.65922	0.032039
CXCR2	-0.54991	0.662585
CXCR3	0.9775	0.444198
CXCR4	-1.17094	0.013
CXCR5	-6.63573	1.1e-05
CXCR6	2.02623	0.149712
CYBB	0.474617	0.258655
CYFIP2	-2.05145	0.002953
CYLD	0.063234	0.723587
DDX43	0.115213	0.866437
DDX58	1.36624	0.021302
DEFB1	-1.56561	0.039972
DMBT1	-0.90566	0.176367
DOCK9	0.613208	0.021051
DPP4	0.38847	0.749357
DUSP4	-1.40105	0.307327
DUSP6	1.09124	0.088032
EBI3	-1.60278	0.256067
ECSIT	0.194408	0.265059
EGR1	2.15993	0.058207
EGR2	-2.12979	0.136975
ELANE	-1.6923	0.331929
ELK1	-1.82307	0.033353
ENG	2.34145	0.001164
ENTPD1	0.872075	0.193252
EOMES	-0.18778	0.888147
EP300	-0.03596	0.799095
EPCAM	-1.9136	0.114925
ETS1	-0.65262	0.013937
EWSR1	-0.18427	0.010242
F12	-0.29907	0.711571
F13A1	2.84761	0.000532
F2RL1	-0.75823	0.380142
FADD	-2.1524	0.071933
FAS	1.42103	0.282542
FCER1A	0.47116	0.530489
FCER1G	1.77239	0.000516
FCER2	-2.55544	0.066866
FCGR1A	1.10503	0.293736
FCGR2A	2.49057	1.56e-06
FCGR2B	0.265114	0.766047
FCGR3A	2.25495	0.000952
FEZ1	2.82258	0.03007
FLT3	-0.87837	0.432466
FLT3LG	2.40742	0.016104
FN1	0.941801	0.345251
FOS	3.04434	0.003197
FOXJ1	NA	NA
FOXP3	0.410725	0.760733
FPR2	-0.52796	0.710259
FUT5	-0.48556	0.274429
FUT7	-1.95214	0.121205
FYN	1.35085	0.002897
GAGE1	1.2718	0.127358
GATA3	0.063686	0.923769
GNLY	2.42972	0.09922
GPI	-0.08319	0.574188
GTF3C1	0.232742	0.105709
GZMA	3.18342	0.008084
GZMB	1.57408	0.302048
GZMH	2.67623	0.064507
GZMK	2.30531	0.047983
GZMM	-0.07086	0.958236
HAMP	-1.93761	0.10093
HAVCR2	0.876038	0.017866
HCK	0.86187	0.050193
HLA-A	0.901613	0.012924
HLA-B	0.790556	0.025933
HLA-C	0.86369	0.011399
HLA-DMA	0.045925	0.912695
HLA-DMB	-0.24456	0.531313
HLA-DOB	-3.0074	0.004761
HLA-DPA1	0.035851	0.946181
HLA-DPB1	0.213956	0.67016
HLA-DQA1	-3.22384	0.155472
HLA-DQB1	-2.31175	0.191996
HLA-DRA	-0.25085	0.651885
HLA-DRB3	0.653768	0.154703
HLA-DRB4	2.00619	0.321027
HLA-E	0.793178	0.016641
HLA-G	0.871793	0.020953
HMGB1	-0.29979	0.268268
HRAS	-1.22052	0.298287
HSD11B1	2.2326	0.1074
ICAM1	-0.02248	0.957876
ICAM2	0.258723	0.21639
ICAM3	-0.5577	0.195322
ICAM4	-0.89102	0.452049
ICOS	0.686078	0.636312
ICOSLG	-2.55428	0.008079
IDO1	-0.31134	0.820531
IFI16	0.184325	0.408869
IFI27	1.88892	3.6e-05
IFI35	1.38938	0.065861
IFIH1	0.987091	0.102282
IFIT1	4.17064	0.001095
IFIT2	0.796888	0.322105
IFITM1	1.25612	0.000399
IFITM2	1.28596	9.16e-05
IFNA1	-0.49266	0.273987
IFNA17	-0.81329	0.178746
IFNA2	-0.49514	0.273878
IFNA7	-0.6319	0.498555
IFNA8	-0.47673	0.272822
IFNAR1	-0.31289	0.599082
IFNAR2	0.02876	0.875589
IFNB1	-0.7106	0.172959
IFNG	0.272842	0.824406
IFNGR1	0.958293	0.005869
IFNL1	1.10318	0.056542
IFNL2	-2.28397	0.011702
IGF1R	1.72216	0.012614
IGF2R	1.0108	0.000361
IGLL1	-1.3094	0.081144
IHH	1.57685	0.201564
IKBKB	0.476799	0.01387
IKBKE	-0.50841	0.101762
IKBKG	0.582482	0.303945
IL10	-0.60734	0.642678
IL10RA	0.583806	0.143212
IL11	-0.77392	0.230781
IL11RA	3.03003	0.007701
IL12A	-2.28989	0.016015
IL12B	-1.17514	0.132793
IL12RB1	0.554538	0.378433
IL12RB2	0.435866	0.693721
IL13	-1.16248	0.144768
IL13RA1	1.2234	0.00267
IL13RA2	-0.22746	0.447623
IL15	1.27849	0.150683
IL15RA	1.08448	0.081263
IL16	-0.36413	0.231295
IL17F	-0.50806	0.273143
IL17RA	0.954552	0.005439
IL17RB	-2.63446	0.039246
IL18	0.298629	0.489895
IL18R1	2.14972	0.08404
IL18RAP	-0.11493	0.930598
IL19	-0.18072	0.447623
IL1A	-0.63265	0.276228
IL1B	-1.86879	0.094121
IL1R1	3.02536	0.002261
IL1R2	-0.39526	0.764302
IL1RAP	2.02256	0.067171
IL1RAPL2	-0.19319	0.82781
IL1RL1	1.94639	0.050171
IL1RL2	-0.05781	0.904037
IL1RN	-0.85106	0.478807
IL2	-0.5158	0.272715
IL21	-0.61295	0.590742
IL21R	-2.67446	0.085879
IL22	-0.22746	0.447623
IL22RA1	-3.06796	0.002541
IL22RA2	-1.51331	0.124454
IL23A	-1.76857	0.074504
IL23R	-0.90162	0.254833
IL24	-1.16322	0.064795
IL25	-0.93559	0.106376
IL26	-1.48864	0.095463
IL27	-0.28293	0.66044
IL2RA	-0.16495	0.900889
IL2RB	0.68011	0.486517
IL2RG	-0.30435	0.367039
IL3	0.163137	0.707942
IL32	1.84726	0.02949
IL34	1.74182	0.133771
IL3RA	-1.23874	0.322505
IL4	-0.28964	0.599487
IL4R	-0.56671	0.050194
IL5	-0.27685	0.622596
IL5RA	-0.43688	0.511741
IL6	-0.7173	0.548591
IL6R	0.981332	0.314648
IL6ST	1.40519	0.00023
IL7	-1.75855	0.187114
IL7R	1.27282	0.410936
IL8	-0.06497	0.960454
IL9	-0.44924	0.27291
ILF3	-0.53958	0.000263
INPP5D	-1.11328	0.000147
IRAK1	-0.0524	0.796764
IRAK2	-1.65503	0.186384
IRAK4	-0.22704	0.232245
IRF1	0.780405	0.24741
IRF2	0.284581	0.192208
IRF3	0.212551	0.281193
IRF4	-1.75114	0.031211
IRF5	-0.09019	0.88803
IRF7	0.137508	0.652558
IRF8	-1.41506	4.91e-06
IRGM	-0.15489	0.857592
ISG15	-0.03226	0.961809
ISG20	-1.47086	0.030462
ITCH	0.327668	0.001968
ITGA1	3.60085	0.000655
ITGA2	1.1443	0.332557
ITGA2B	-0.28484	0.817044
ITGA4	0.328142	0.358876
ITGA5	1.96921	0.002942
ITGA6	3.3954	0.000979
ITGAE	-1.52525	0.040295
ITGAL	0.744725	0.31484
ITGAM	1.82591	0.050949
ITGAX	0.333402	0.509243
ITGB1	1.27077	0.000199
ITGB2	0.733055	0.059839
ITGB3	0.456634	0.73085
ITGB4	1.27091	0.33526
ITK	0.276703	0.843465
JAK1	0.284379	0.167294
JAK2	0.876981	0.006872
JAK3	-0.05579	0.872359
JAM3	3.15377	0.010198
KIR_Activating_Subgroup_2	-0.29727	0.64494
KIR_Inhibiting_Subgroup_1	1.54235	0.175175
KIR_Inhibiting_Subgroup_2	1.84447	0.140342
KIR3DL1	-0.70456	0.17286
KIR3DL2	-2.07217	0.022365
KIR3DL3	-1.23509	0.06338
KIT	-0.24298	0.745518
KLRB1	0.798843	0.587017
KLRC1	0.782589	0.525214
KLRC2	1.52961	0.230499
KLRD1	1.66447	0.095366
KLRF1	-0.80424	0.370763
KLRG1	2.42871	0.060784
KLRK1	2.13961	0.141492
LAG3	2.32977	0.086945
LAIR2	2.24644	0.006722
LAMP1	0.797682	0.001041
LAMP2	1.30494	1.86e-06
LAMP3	-2.89597	0.02994
LBP	-0.26151	0.721773
LCK	0.349538	0.444047
LCN2	-0.8123	0.554346
LCP1	-0.91149	0.009518
LGALS3	1.51283	0.000266
LIF	-0.56559	0.58496
LILRA1	0.824963	0.434216
LILRA4	-2.91661	0.008878
LILRA5	-0.18088	0.898708
LILRB1	1.05187	0.354781
LILRB2	2.45997	0.008497
LILRB3	-0.05128	0.970078
LRP1	2.16688	8.39e-06
LTA	-4.17386	0.003035
LTB	0.036474	0.967295
LTBR	2.33275	0.000239
LTF	-1.25151	0.493484
LTK	-1.26131	0.224123
LY86	-0.48584	0.648662
LY9	-2.75491	0.036261
LY96	1.3725	4.71e-06
LYN	-1.30406	0.037064
MAF	2.10592	0.00307
MAGEA1	-0.84761	0.207031
MAGEA12	-0.9058	0.106171
MAGEA3	-1.19346	0.063679
MAGEA4	0.048695	0.923112
MAGEB2	-2.579	0.027678
MAGEC1	-0.6846	0.305387
MAGEC2	0.209201	0.656209
MAP2K1	0.077621	0.608935
MAP2K2	0.209238	0.086819
MAP2K4	-0.64904	0.248168
MAP3K1	-0.19209	0.27635
MAP3K5	0.928013	0.001338
MAP3K7	0.170887	0.265884
MAP4K2	-0.89828	0.000247
MAPK1	0.343329	0.025247
MAPK11	-1.07313	0.403912
MAPK14	0.496203	0.046416
MAPK3	0.996944	1.96e-06
MAPK8	0.322396	0.064092
MAPKAPK2	0.178868	0.28293
MARCO	0.913389	0.407062
MASP1	0.920235	0.167251
MASP2	-1.75831	0.02038
MAVS	0.151879	0.192285
MCAM	1.90477	0.120683
MEF2C	-0.76831	0.108633
MEFV	0.603141	0.586206
MERTK	2.87986	0.002485
MFGE8	1.97292	0.093968
MICA	2.28573	0.033493
MICB	-1.40133	0.023517
MIF	-0.82308	0.001404
MME	-1.85239	0.165824
MNX1	-1.20842	0.062798
MPPED1	-1.07193	0.107302
MR1	0.709032	0.546718
MRC1	3.50679	3.55e-05
MS4A1	-9.02121	6.02e-07
MS4A2	1.33008	0.149357
MSR1	2.75716	0.007877
MST1R	-1.51723	0.110195
MUC1	-1.45777	0.211975
MX1	0.377273	0.463711
MYD88	0.044863	0.831932
NCAM1	0.206047	0.877607
NCF4	0.409035	0.290361
NCR1	0.5349	0.543631
NEFL	0.249368	0.714387
NFATC1	-0.69247	0.084261
NFATC2	0.087753	0.764843
NFATC3	0.136548	0.306633
NFATC4	1.43049	0.146868
NFKB1	0.073634	0.896914
NFKB2	-0.08892	0.902537
NFKBIA	-0.01561	0.953989
NLRC5	0.53691	0.098335
NLRP3	3.64519	0.001479
NOD1	1.93981	0.025326
NOD2	0.112936	0.901416
NOS2A	-0.07101	0.891648
NOTCH1	0.515965	0.048933
NRP1	3.098	6.25e-05
NT5E	2.73495	0.001334
NUP107	-0.46665	0.002761
OAS3	1.54535	0.058934
OSM	-0.41373	0.647409
PAX5	-7.99318	4.71e-09
PBK	-4.49859	0.000264
PDCD1	-1.51207	0.275912
PDCD1LG2	2.0337	0.069548
PDGFC	3.51702	0.000611
PDGFRB	2.41542	6.47e-06
PECAM1	1.93075	1.95e-07
PF4	-0.13882	0.92171
PIK3CD	-0.12603	0.658745
PIK3CG	-1.50927	0.019785
PIN1	0.114872	0.329407
PLA2G1B	-0.68737	0.172077
PLA2G6	0.651507	0.01249
PLAU	2.24369	0.030932
PLAUR	2.05165	0.027154
PMCH	-1.15127	0.18561
PNMA1	1.4002	0.014148
POU2AF1	-8.43766	1.1e-11
POU2F2	-2.70294	0.000187
PPARG	0.456948	0.702374
PPBP	0.764798	0.602673
PRAME	-1.87504	0.100237
PRF1	1.59542	0.053778
PRG2	-0.63175	0.652521
PRKCD	-0.28418	0.378667
PRKCE	-4.3816	0.000553
PRM1	-0.94312	0.109395
PROM1	-0.55616	0.42197
PSEN1	0.532705	0.000355
PSEN2	-0.0535	0.926993
PSMB10	0.086008	0.709223
PSMB7	-0.01461	0.926217
PSMB8	-0.0482	0.848073
PSMB9	-0.16432	0.592226
PSMD7	0.152965	0.442469
PTGDR2	0.633055	0.413778
PTGS2	-0.27756	0.76522
PTPRC	0.937351	0.078631
PVR	1.39871	0.202636
PYCARD	-1.52514	0.232379
RAG1	-0.47035	0.510436
REL	-1.29673	0.000204
RELA	-0.69867	0.430973
RELB	-0.55032	0.563232
REN	NA	NA
REPS1	0.0005	0.997456
RIPK2	-0.73668	0.348743
ROPN1	-1.10671	0.200854
RORA	2.31411	0.017295
RORC	0.2172	0.745239
RPS6	-0.91753	0.000351
RRAD	0.25467	0.845103
RUNX1	1.15765	1.5e-05
RUNX3	-0.51063	0.1687
S100A12	-0.16472	0.921087
S100A7	-1.77299	0.038785
S100A8	1.82984	0.281141
S100B	0.759673	0.479482
SAA1	0.631105	0.667829
SBNO2	0.551421	0.022779
SELE	-0.33284	0.696174
SELL	0.229993	0.817063
SELPLG	1.62916	0.139257
SEMG1	-0.24849	0.447623
SERPINB2	0.076774	0.91843
SERPING1	2.57265	2.24e-05
SH2B2	-4.95075	2.61e-05
SH2D1A	0.017375	0.990522
SH2D1B	-0.15646	0.840081
SIGIRR	1.55098	0.141489
SIGLEC1	3.32189	0.000472
SLAMF1	-3.8902	0.021265
SLAMF6	-0.73299	0.53101
SLAMF7	-0.22975	0.867579
SLC11A1	0.483879	0.753083
SMAD2	-0.07751	0.71424
SMAD3	0.726843	0.257064
SMPD3	0.040562	0.956968
SOCS1	-2.90154	0.021437
SPA17	-0.41331	0.736663
SPACA3	-0.74934	0.171394
SPANXB1	-1.00991	0.11055
SPINK5	-1.40404	0.039743
SPN	1.47037	0.244862
SPO11	-0.24422	0.447623
SPP1	-0.0845	0.937812
SSX1	-0.03545	0.947476
SSX4	-0.82028	0.177707
ST6GAL1	-1.47972	4.97e-06
STAT1	0.76881	0.06327
STAT2	0.839097	0.000259
STAT3	0.599109	0.04858
STAT4	1.36897	0.307676
STAT5B	0.485136	0.052382
STAT6	0.072846	0.637427
SYCP1	-0.11711	0.822078
SYK	-0.85628	0.003041
SYT17	-2.65956	0.016152
TAB1	0.425166	0.001348
TAL1	1.82093	0.213227
TANK	-0.01418	0.954896
TAP1	-0.24405	0.468186
TAP2	-0.23846	0.309393
TAPBP	0.143761	0.443051
TARP	0.912103	0.504078
TBK1	0.044015	0.710065
TBX21	-0.34445	0.798202
TCF7	-0.01992	0.984634
TFE3	1.4526	0.131859
TFEB	-1.61074	0.011318
TFRC	-1.14446	0.01657
TGFB1	0.552566	0.014922
TGFB2	-4.5e-06	0.999997
THBD	0.849373	0.450736
THBS1	3.02249	0.001646
THY1	0.880326	0.272085
TICAM1	-1.65045	0.105026
TICAM2	1.55154	0.095017
TIGIT	0.51976	0.71494
TIRAP	1.17515	0.083167
TLR1	0.393762	0.15367
TLR10	-2.81796	0.000116
TLR2	1.10908	0.001146
TLR3	2.58187	0.02664
TLR4	1.24184	0.002328
TLR5	1.61098	0.198431
TLR6	-0.29636	0.358879
TLR7	-1.74217	0.150432
TLR8	-0.81163	0.484172
TLR9	-6.17348	1.81e-07
TMEFF2	0.745368	0.308622
TNF	-1.36631	0.226414
TNFAIP3	0.056827	0.895609
TNFRSF10B	0.778118	0.303039
TNFRSF10C	-1.32398	0.336648
TNFRSF11A	0.024313	0.979309
TNFRSF11B	-0.31677	0.806517
TNFRSF12A	1.09732	0.37088
TNFRSF13B	-3.09553	0.016568
TNFRSF13C	-8.47144	1.88e-08
TNFRSF14	1.19174	0.00084
TNFRSF17	-7.53359	3.54e-08
TNFRSF18	-1.26933	0.376204
TNFRSF1A	1.69298	2.17e-06
TNFRSF1B	1.19727	0.008404
TNFRSF4	0.793681	0.560065
TNFRSF8	-1.45989	0.287843
TNFRSF9	-2.25328	0.111187
TNFSF10	1.84625	0.010523
TNFSF11	0.662682	0.536001
TNFSF12	1.62901	2.1e-06
TNFSF13	1.96056	0.017876
TNFSF13B	1.40018	0.039838
TNFSF14	0.591973	0.63642
TNFSF15	0.130348	0.915097
TNFSF18	-0.32212	0.57728
TNFSF4	0.610808	0.5663
TNFSF8	-1.02994	0.426358
TOLLIP	0.36317	0.040097
TP53	-0.67933	0.042176
TPSAB1	2.08288	0.083709
TPTE	-0.94279	0.105438
TRAF2	-0.49255	0.002928
TRAF3	-0.09031	0.714843
TRAF6	0.199106	0.221186
TREM1	-1.27701	0.367351
TREM2	1.63931	0.160278
TSLP	-0.77777	0.170555
TTK	-4.68182	6.83e-06
TXK	-2.14699	0.05668
TXNIP	1.84268	1.61e-05
TYK2	-0.13775	0.363472
UBC	0.769492	0.000124
ULBP2	-1.48611	0.082853
USP9Y	-0.49944	0.705309
VCAM1	1.17816	0.132651
VEGFA	0.950532	0.113706
VEGFC	2.07331	0.042071
XCL2	-2.04061	0.11305
XCR1	-0.87	0.38892
YTHDF2	-0.11566	0.366479
ZAP70	1.4502	0.269406
ZNF205	2.19922	0.028523

## Sheet: Supp T7
Supp Table 7
Gene	Log2.Fold.change	p.value
A2M	2.31182	2.8e-07
ABCB1	0.273822	0.832979
ABL1	0.376394	0.04041
ADA	-0.637628	0.070388
AICDA	-4.79053	0.000332
AIRE	-2.07649	0.030735
AKT3	1.1348	0.069503
ALCAM	-1.42001	0.161581
AMBP	-0.999417	0.102415
AMICA1	1.35643	0.003784
ANP32B	-0.558835	0.003217
ANXA1	2.21837	6.55e-06
APOE	1.50496	0.001711
APP	1.9611	7.67e-06
ARG1	-0.585373	0.606915
ARG2	-0.116042	0.905791
ATF1	-0.541099	0.266976
ATF2	0.252721	0.006356
ATG10	-1.55524	0.133258
ATG12	-2.35389	0.028838
ATG16L1	-0.0281901	0.823896
ATG5	0.301687	0.029345
ATG7	0.887352	1.45e-05
ATM	-0.711465	0.511117
BAGE	-2.04	0.044989
BATF	1.27567	0.196517
BAX	-0.0658161	0.735716
BCL10	-0.0663537	0.770272
BCL2	-1.47964	0.011078
BCL2L1	0.517845	0.145697
BCL6	-0.271193	0.494991
BID	-2.12819	0.040696
BIRC5	-3.60275	0.000561
BLK	-5.64504	7.1e-05
BLNK	-3.69165	0.002447
BMI1	0.679043	0.189525
BST1	2.08825	0.048391
BST2	0.643043	0.00999
BTK	-3.27682	0.000428
BTLA	-3.09025	0.005842
C1QA	2.44638	6.23e-05
C1QB	2.86759	4.99e-05
C1QBP	-0.772051	0.001838
C1R	2.47757	4.83e-05
C1S	2.11752	0.000208
C2	2.28608	0.000391
C3	3.46594	0.018525
C3AR1	3.10239	0.000282
C4B	2.76619	0.00107
C4BPA	-0.697976	0.168065
C5	-0.653807	0.532532
C6	-1.60453	0.17718
C7	5.69366	6.85e-05
C8A	-0.926622	0.101806
C8B	-0.723134	0.163632
C8G	-2.0305	0.022114
C9	-1.96466	0.043641
CAMP	-3.38152	0.02687
CARD11	-1.17097	0.149845
CARD9	-1.69861	0.131318
CASP1	1.83468	0.013917
CASP10	1.05709	0.241323
CASP3	0.209183	0.158293
CASP8	0.460262	0.024363
CCL1	-1.05201	0.178677
CCL11	-2.62172	0.017873
CCL13	4.0503	0.005001
CCL14	3.56869	0.000139
CCL15	-0.514266	0.508942
CCL16	-0.600761	0.434043
CCL17	-0.730162	0.618102
CCL18	1.77973	0.050423
CCL19	0.320013	0.788698
CCL2	1.16073	0.22958
CCL20	-0.251133	0.784591
CCL21	0.470222	0.764292
CCL22	-3.04094	0.044438
CCL23	1.00181	0.212143
CCL24	2.1513	0.026908
CCL25	-0.520445	0.263932
CCL26	-0.0493783	0.966251
CCL27	-0.457923	0.269866
CCL3	0.317064	0.418424
CCL3L1	-1.13323	0.323096
CCL4	0.0388576	0.951825
CCL5	1.63728	0.006356
CCL7	0.577785	0.526156
CCL8	0.0976157	0.941203
CCND3	-0.283127	0.381845
CCR1	2.34521	0.030989
CCR2	4.2028	0.000707
CCR3	0.0376172	0.963155
CCR4	-3.49317	0.00146
CCR5	2.25928	0.072821
CCR6	-3.07394	0.010717
CCR7	-3.19609	0.011668
CCR9	-0.512195	0.267213
CCRL2	0.291234	0.672418
CD14	1.99607	1.92e-05
CD160	-2.20893	0.01695
CD163	3.12218	0.00011
CD164	0.197245	0.242895
CD180	-2.30588	0.055044
CD19	-4.0855	1.42e-05
CD1A	-2.10588	0.010207
CD1B	-0.182562	0.723831
CD1C	-2.65038	0.044563
CD1D	0.634484	0.602749
CD1E	-2.25635	0.005663
CD2	1.31694	0.309614
CD200	-0.179063	0.847712
CD207	-0.74803	0.345036
CD209	2.05615	0.080976
CD22	-5.61	1.44e-05
CD24	-2.68461	0.058388
CD244	0.573163	0.593476
CD247	0.687378	0.532556
CD27	-0.224761	0.77076
CD274	1.0393	0.40414
CD276	1.17907	0.074387
CD28	1.0365	0.403261
CD33	1.29477	0.28266
CD34	2.63957	0.005899
CD36	2.52119	0.001599
CD37	-1.85723	0.00349
CD38	-0.56481	0.381721
CD3D	1.80333	0.095699
CD3E	1.54852	0.217947
CD3EAP	-3.4915	0.000246
CD3G	-0.383346	0.771082
CD4	1.32162	0.001709
CD40	-1.36264	0.056998
CD40LG	0.520223	0.650033
CD44	1.05994	0.01249
CD46	0.676888	4.34e-05
CD47	-0.0370506	0.840871
CD48	-1.3124	0.046833
CD5	0.882879	0.457496
CD53	-0.547348	0.068399
CD55	-1.8937	0.102252
CD58	0.718652	0.231311
CD59	1.47235	1.21e-05
CD6	1.26255	0.300021
CD63	1.75808	1.07e-06
CD68	1.33995	0.000664
CD69	-0.544191	0.63377
CD7	2.78248	0.052255
CD70	-3.24807	0.022152
CD74	0.00706751	0.985047
CD79A	-7.94006	5.7e-08
CD79B	-4.08293	1.31e-05
CD80	-3.09443	0.021917
CD81	0.712045	0.009553
CD83	-2.32914	6.81e-05
CD84	0.62569	0.059429
CD86	-0.81682	0.461814
CD8A	2.05787	0.01587
CD8B	-0.21891	0.868608
CD9	1.02654	0.032073
CD96	1.31804	0.284327
CD97	0.730552	0.015937
CD99	0.995835	0.000729
CDH1	-2.24221	0.069332
CDH5	2.15735	0.001692
CDK1	-4.92336	2.52e-05
CDKN1A	0.85373	0.003932
CEACAM1	-3.08797	0.007463
CEACAM6	-1.63882	0.224281
CEACAM8	-1.61835	0.208524
CEBPB	1.23434	8.93e-05
CFB	3.00133	0.006398
CFD	3.65491	0.001538
CFI	3.65915	0.000999
CFP	-1.31053	0.234488
CHIT1	0.783976	0.472362
CHUK	0.141718	0.277424
CKLF	0.459557	0.049454
CLEC4A	1.11107	0.000206
CLEC4C	0.0319269	0.970116
CLEC5A	-0.168181	0.894687
CLEC6A	-1.72272	0.077904
CLEC7A	2.00692	0.093491
CLU	-1.63774	0.03601
CMKLR1	1.74335	0.006776
COL3A1	2.34468	0.001497
COLEC12	2.19911	0.061078
CR1	1.55581	0.035578
CR2	-2.52705	0.054927
CREB1	-0.0260542	0.854293
CREB5	1.39488	0.209414
CREBBP	-2.34941	0.0284
CRP	-0.472308	0.261901
CSF1	2.87567	0.008866
CSF1R	0.303539	0.799069
CSF2	0.271406	0.703463
CSF2RB	0.644763	0.088824
CSF3	-0.382413	0.258219
CSF3R	2.64124	0.00477
CT45A1	-2.39137	0.06872
CTAGE1	-1.08711	0.099356
CTCFL	-1.92171	0.022886
CTLA4	2.3859	0.076561
CTSG	-1.28788	0.351197
CTSH	-0.182026	0.665707
CTSL	1.48745	0.001537
CTSS	0.810766	0.018074
CTSW	-0.530246	0.677906
CX3CL1	1.79645	0.124171
CX3CR1	3.23635	0.002286
CXCL1	0.768567	0.515244
CXCL10	-0.0432759	0.976232
CXCL11	0.812268	0.510798
CXCL12	3.595	1.88e-05
CXCL13	-0.170145	0.912061
CXCL14	-0.22997	0.888506
CXCL16	2.08171	0.003771
CXCL2	0.741037	0.528222
CXCL3	0.0484	0.961429
CXCL5	-1.69405	0.039785
CXCL6	-1.49619	0.035832
CXCL9	1.12752	0.360956
CXCR1	-2.73142	0.016098
CXCR2	-0.661967	0.589087
CXCR3	1.07352	0.343254
CXCR4	-1.10864	0.011559
CXCR5	-5.63995	7.82e-05
CXCR6	2.39591	0.064868
CYBB	0.689652	0.08709
CYFIP2	-1.6886	0.006584
CYLD	0.174252	0.340686
DDX43	0.221939	0.761299
DDX58	1.51844	0.004888
DEFB1	-2.12496	0.012582
DMBT1	-0.823328	0.16462
DOCK9	0.597896	0.015594
DPP4	0.368896	0.74632
DUSP4	-0.962307	0.43844
DUSP6	1.03628	0.067712
EBI3	-0.425946	0.751739
ECSIT	0.193714	0.218579
EGR1	1.45642	0.178602
EGR2	-2.17319	0.098586
ELANE	-1.605	0.30174
ELK1	-1.54714	0.042375
ENG	2.18638	0.000682
ENTPD1	0.900666	0.133588
EOMES	-0.624631	0.611716
EP300	0.0349428	0.794334
EPCAM	-1.51426	0.194711
ETS1	-0.427972	0.091799
EWSR1	-0.187432	0.004686
F12	-0.94676	0.267826
F13A1	2.92009	8.18e-05
F2RL1	-1.01359	0.215512
FADD	-1.69204	0.122649
FAS	1.34398	0.276286
FCER1A	0.366058	0.583861
FCER1G	1.80918	0.000121
FCER2	-2.06913	0.114469
FCGR1A	1.03021	0.308615
FCGR2A	2.38396	8.15e-07
FCGR2B	0.447411	0.586985
FCGR3A	2.12935	0.000636
FEZ1	2.61675	0.02549
FLT3	-1.48587	0.16043
FLT3LG	2.1319	0.016508
FN1	0.804319	0.368528
FOS	2.83701	0.002021
FOXJ1	NA	NA
FOXP3	0.666769	0.598112
FPR2	-0.144497	0.912663
FUT5	-1.06753	0.103932
FUT7	-1.51903	0.202988
FYN	1.34389	0.001004
GAGE1	0.796274	0.327013
GATA3	-0.290876	0.671878
GNLY	2.66617	0.049142
GPI	-0.0861051	0.520711
GTF3C1	0.177722	0.171507
GZMA	3.14571	0.003184
GZMB	1.86143	0.179763
GZMH	2.3753	0.078178
GZMK	2.28961	0.026347
GZMM	-0.422869	0.736702
HAMP	-1.63345	0.137542
HAVCR2	1.00344	0.004419
HCK	1.03106	0.012742
HLA-A	1.01615	0.003257
HLA-B	0.932757	0.005786
HLA-C	0.919057	0.004486
HLA-DMA	0.101811	0.785613
HLA-DMB	-0.134627	0.699467
HLA-DOB	-2.47721	0.011045
HLA-DPA1	0.207446	0.662396
HLA-DPB1	0.392364	0.38535
HLA-DQA1	-3.09502	0.147661
HLA-DQB1	-2.12573	0.204747
HLA-DRA	-0.0682966	0.890612
HLA-DRB3	0.716861	0.085791
HLA-DRB4	1.69697	0.376128
HLA-E	0.91461	0.004416
HLA-G	0.977481	0.005679
HMGB1	-0.393048	0.120764
HRAS	-1.46138	0.177226
HSD11B1	3.00522	0.021478
ICAM1	0.118881	0.760215
ICAM2	0.264673	0.168779
ICAM3	-0.390606	0.309263
ICAM4	-1.64431	0.149862
ICOS	0.430054	0.751118
ICOSLG	-2.29961	0.007315
IDO1	0.034668	0.977787
IFI16	0.24857	0.228747
IFI27	1.89367	5.01e-06
IFI35	1.45403	0.030594
IFIH1	1.08846	0.046635
IFIT1	4.24397	0.000278
IFIT2	0.311919	0.712746
IFITM1	1.31438	5.65e-05
IFITM2	1.2541	2.19e-05
IFNA1	-0.758611	0.164431
IFNA17	-1.44067	0.064831
IFNA2	-1.04284	0.10007
IFNA7	-1.34133	0.17782
IFNA8	-0.7577	0.167124
IFNAR1	-0.233324	0.656235
IFNAR2	0.0632814	0.698803
IFNB1	-1.29363	0.064846
IFNG	0.482903	0.670076
IFNGR1	0.929678	0.002947
IFNL1	1.06633	0.038363
IFNL2	-2.83495	0.003151
IGF1R	1.48129	0.015815
IGF2R	1.01079	0.00012
IGLL1	-1.83982	0.026038
IHH	1.14616	0.317161
IKBKB	0.411211	0.018042
IKBKE	-0.34647	0.226266
IKBKG	0.520349	0.299331
IL10	0.032522	0.979373
IL10RA	0.599139	0.09723
IL11	-0.992879	0.122851
IL11RA	2.71044	0.008235
IL12A	-2.12396	0.014956
IL12B	-1.64606	0.043808
IL12RB1	0.56543	0.312549
IL12RB2	0.504869	0.631666
IL13	-1.70675	0.04175
IL13RA1	1.25776	0.000768
IL13RA2	-0.513638	0.267801
IL15	0.637627	0.471505
IL15RA	1.06648	0.056053
IL16	-0.198457	0.476682
IL17F	-1.05271	0.100205
IL17RA	0.975037	0.001688
IL17RB	-1.46931	0.251579
IL18	0.468226	0.246863
IL18R1	2.37034	0.041326
IL18RAP	-0.0555649	0.964018
IL19	-0.164287	0.432994
IL1A	-0.854596	0.160004
IL1B	-1.9961	0.066058
IL1R1	2.93357	0.000874
IL1R2	-0.0904672	0.944019
IL1RAP	1.41348	0.175667
IL1RAPL2	-0.906844	0.323127
IL1RL1	1.68655	0.081878
IL1RL2	-0.336232	0.523749
IL1RN	-1.10442	0.342053
IL2	-0.751915	0.159735
IL21	-0.725254	0.507902
IL21R	-2.02196	0.151301
IL22	-0.472815	0.262223
IL22RA1	-3.47384	0.000452
IL22RA2	-1.39719	0.111973
IL23A	-1.90481	0.049056
IL23R	-1.18469	0.136472
IL24	-1.66371	0.02196
IL25	-1.47149	0.037993
IL26	-2.00492	0.025928
IL27	-0.950806	0.225374
IL2RA	0.192125	0.872487
IL2RB	0.860525	0.322286
IL2RG	-0.0347496	0.914013
IL3	-0.00157566	0.998206
IL32	1.94051	0.010439
IL34	1.73824	0.118189
IL3RA	-0.363212	0.762778
IL4	-0.590078	0.329892
IL4R	-0.389945	0.159739
IL5	-0.563343	0.348947
IL5RA	-1.02343	0.173116
IL6	0.36443	0.754492
IL6R	1.08399	0.210008
IL6ST	1.45983	3.36e-05
IL7	-1.37284	0.275376
IL7R	1.62356	0.250402
IL8	-1.02793	0.42464
IL9	-0.686635	0.163262
ILF3	-0.50425	0.000136
INPP5D	-0.900994	0.000868
IRAK1	-0.0531269	0.768929
IRAK2	-1.44882	0.226733
IRAK4	-0.157987	0.371467
IRF1	0.869011	0.150415
IRF2	0.415663	0.055521
IRF3	0.282699	0.132816
IRF4	-1.43001	0.057584
IRF5	0.045265	0.936442
IRF7	0.229035	0.422504
IRF8	-1.14595	9.03e-05
IRGM	-0.467246	0.564185
ISG15	0.104136	0.862811
ISG20	-1.11278	0.075597
ITCH	0.343798	0.001778
ITGA1	3.29793	0.000459
ITGA2	1.05024	0.341222
ITGA2B	-1.05858	0.37256
ITGA4	0.304708	0.343391
ITGA5	1.7907	0.002942
ITGA6	2.98982	0.001193
ITGAE	-1.30571	0.048717
ITGAL	0.778034	0.233855
ITGAM	1.77935	0.033302
ITGAX	0.45995	0.310909
ITGB1	1.20678	7.57e-05
ITGB2	0.8017	0.030891
ITGB3	0.350569	0.776758
ITGB4	1.21394	0.305245
ITK	0.447458	0.718688
JAK1	0.377584	0.054449
JAK2	0.938066	0.002541
JAK3	0.165222	0.632859
JAM3	2.90387	0.007866
KIR_Activating_Subgroup_2	-0.934312	0.225374
KIR_Inhibiting_Subgroup_1	1.2705	0.212138
KIR_Inhibiting_Subgroup_2	1.51278	0.1792
KIR3DL1	-0.952	0.103582
KIR3DL2	-2.57718	0.005878
KIR3DL3	-1.77795	0.021486
KIT	-0.250368	0.705505
KLRB1	1.65306	0.229077
KLRC1	0.888207	0.429885
KLRC2	1.46999	0.224894
KLRD1	2.3186	0.015109
KLRF1	-1.37799	0.125109
KLRG1	2.4666	0.041075
KLRK1	2.12823	0.097691
LAG3	2.87666	0.02559
LAIR2	2.04869	0.005678
LAMP1	0.795038	0.000537
LAMP2	1.21747	7.05e-07
LAMP3	-2.119	0.094354
LBP	-0.861691	0.278168
LCK	0.332224	0.411538
LCN2	-1.04874	0.396937
LCP1	-0.738382	0.019216
LGALS3	1.50011	6.08e-05
LIF	-0.489609	0.624937
LILRA1	0.712394	0.472192
LILRA4	-2.93331	0.004067
LILRA5	-0.567674	0.666951
LILRB1	1.2852	0.208819
LILRB2	2.30235	0.005885
LILRB3	-0.346244	0.784192
LRP1	1.96004	7.64e-06
LTA	-3.46994	0.007595
LTB	0.340787	0.67449
LTBR	2.15435	0.000148
LTF	-0.541881	0.752759
LTK	-1.90736	0.061679
LY86	-0.306494	0.749669
LY9	-2.33795	0.047775
LY96	1.37222	4.52e-07
LYN	-1.04957	0.060632
MAF	1.99502	0.001534
MAGEA1	-1.03806	0.118922
MAGEA12	-1.44714	0.038763
MAGEA3	-1.84697	0.026228
MAGEA4	-0.245256	0.653626
MAGEB2	-3.02502	0.006309
MAGEC1	-0.900598	0.180129
MAGEC2	-0.10069	0.848551
MAP2K1	0.08552	0.559056
MAP2K2	0.211877	0.064205
MAP2K4	-0.549327	0.269646
MAP3K1	-0.00206641	0.991238
MAP3K5	0.967998	0.000437
MAP3K7	0.171864	0.212103
MAP4K2	-0.864987	0.000126
MAPK1	0.315122	0.024838
MAPK11	-1.16614	0.326091
MAPK14	0.452427	0.04552
MAPK3	0.949449	5.11e-07
MAPK8	0.319925	0.04055
MAPKAPK2	0.269106	0.109888
MARCO	1.01825	0.31303
MASP1	0.498478	0.462912
MASP2	-2.28985	0.006218
MAVS	0.168412	0.132493
MCAM	1.72772	0.118206
MEF2C	-0.688617	0.113442
MEFV	0.248041	0.816588
MERTK	2.63666	0.001815
MFGE8	1.94492	0.061228
MICA	1.56935	0.126431
MICB	-1.22009	0.026665
MIF	-0.805843	0.000637
MME	-1.71807	0.154909
MNX1	-1.75877	0.021429
MPPED1	-1.6519	0.037275
MR1	0.771616	0.461837
MRC1	3.42684	7.14e-06
MS4A1	-7.60524	1.49e-05
MS4A2	0.822528	0.346675
MSR1	2.30358	0.013196
MST1R	-1.4906	0.122485
MUC1	-1.00445	0.357052
MX1	0.639831	0.189401
MYD88	0.105501	0.589278
NCAM1	-0.628051	0.614962
NCF4	0.451221	0.189386
NCR1	0.821412	0.319764
NEFL	-0.0983761	0.88684
NFATC1	-0.63404	0.078949
NFATC2	0.0359579	0.892492
NFATC3	0.134066	0.262202
NFATC4	1.17862	0.183279
NFKB1	0.1976	0.695737
NFKB2	0.103451	0.873867
NFKBIA	0.11941	0.641372
NLRC5	0.603491	0.041182
NLRP3	3.08624	0.005187
NOD1	1.71727	0.026212
NOD2	0.171473	0.831623
NOS2A	-0.0850105	0.853568
NOTCH1	0.385768	0.10348
NRP1	2.82732	4.2e-05
NT5E	2.43561	0.001458
NUP107	-0.463176	0.000929
OAS3	0.964342	0.264568
OSM	-0.719932	0.458284
PAX5	-6.91108	1.53e-07
PBK	-4.07959	0.000441
PDCD1	-1.12165	0.375147
PDCD1LG2	2.36353	0.025378
PDGFC	3.21533	0.000422
PDGFRB	2.1553	7.61e-06
PECAM1	1.7882	8.61e-08
PF4	0.481133	0.718891
PIK3CD	0.105159	0.714398
PIK3CG	-1.29148	0.024761
PIN1	0.057821	0.587311
PLA2G1B	-0.934863	0.103902
PLA2G6	0.666438	0.008901
PLAU	2.09906	0.023866
PLAUR	1.81133	0.030991
PMCH	-1.6617	0.058501
PNMA1	1.29736	0.010044
POU2AF1	-7.2777	6.38e-09
POU2F2	-2.34714	0.000378
PPARG	0.10411	0.92695
PPBP	0.620346	0.650659
PRAME	-1.26436	0.286758
PRF1	1.69208	0.023037
PRG2	-1.02126	0.427055
PRKCD	-0.222271	0.438539
PRKCE	-3.57219	0.002661
PRM1	-1.52676	0.041042
PROM1	-1.12494	0.141864
PSEN1	0.490452	0.000282
PSEN2	0.164426	0.755519
PSMB10	0.162692	0.434816
PSMB7	0.0128333	0.928342
PSMB8	0.120481	0.628973
PSMB9	0.00513779	0.986313
PSMD7	0.13354	0.453193
PTGDR2	-0.0880078	0.916783
PTGS2	-0.654274	0.463635
PTPRC	1.12878	0.022778
PVR	1.31846	0.179372
PYCARD	-1.75869	0.137143
RAG1	-1.04606	0.182505
REL	-1.17599	0.00026
RELA	-0.505128	0.519436
RELB	-0.378281	0.655654
REN	NA	NA
REPS1	0.0194625	0.891256
RIPK2	-0.603522	0.387191
ROPN1	-1.70256	0.062348
RORA	2.20555	0.010162
RORC	-0.102222	0.878128
RPS6	-0.861282	0.000333
RRAD	-0.575061	0.644597
RUNX1	1.06771	1.57e-05
RUNX3	-0.371282	0.265558
S100A12	-0.00601616	0.996872
S100A7	-2.33417	0.011488
S100A8	2.11889	0.176074
S100B	1.17347	0.292623
SAA1	1.12246	0.419241
SBNO2	0.598783	0.009427
SELE	-0.635906	0.435504
SELL	0.807703	0.425622
SELPLG	1.6312	0.095794
SEMG1	-0.49899	0.260506
SERPINB2	0.0310717	0.962636
SERPING1	2.54599	3.51e-06
SH2B2	-4.39152	5.02e-05
SH2D1A	0.831785	0.541936
SH2D1B	-0.790941	0.337961
SIGIRR	1.50313	0.107256
SIGLEC1	3.16059	0.000194
SLAMF1	-3.32222	0.034763
SLAMF6	-0.374128	0.719625
SLAMF7	0.161702	0.895761
SLC11A1	0.401724	0.779893
SMAD2	-0.0868769	0.645926
SMAD3	0.663626	0.239572
SMPD3	-0.336668	0.659415
SOCS1	-2.32462	0.043603
SPA17	-0.787019	0.490001
SPACA3	-1.31103	0.062067
SPANXB1	-1.5954	0.041219
SPINK5	-1.83997	0.011454
SPN	1.40564	0.210672
SPO11	-0.758509	0.159402
SPP1	-0.920439	0.412129
SSX1	-0.339914	0.560139
SSX4	-1.06623	0.102783
ST6GAL1	-1.24838	3.2e-05
STAT1	0.932034	0.02066
STAT2	0.818317	0.000161
STAT3	0.643387	0.025555
STAT4	0.924879	0.452308
STAT5B	0.47561	0.037526
STAT6	0.132864	0.350684
SYCP1	-0.374439	0.491947
SYK	-0.679131	0.015118
SYT17	-3.05225	0.00292
TAB1	0.357946	0.003131
TAL1	0.745618	0.58616
TANK	0.0780303	0.748227
TAP1	0.0277836	0.934507
TAP2	-0.0526855	0.821038
TAPBP	0.264305	0.1562
TARP	0.85716	0.482041
TBK1	0.046115	0.661398
TBX21	-0.119712	0.921612
TCF7	0.0297914	0.974223
TFE3	1.42596	0.094695
TFEB	-1.36064	0.016175
TFRC	-0.951232	0.030333
TGFB1	0.561814	0.005922
TGFB2	-0.113626	0.911671
THBD	0.848981	0.400401
THBS1	2.61775	0.002353
THY1	0.880401	0.22097
TICAM1	-1.39167	0.127485
TICAM2	1.56575	0.057796
TIGIT	0.754719	0.551343
TIRAP	1.08221	0.071372
TLR1	0.430374	0.087476
TLR10	-2.29455	0.000643
TLR2	1.11761	0.000556
TLR3	1.80393	0.103327
TLR4	1.24995	0.000693
TLR5	1.06214	0.364222
TLR6	-0.21666	0.454682
TLR7	-2.37323	0.036123
TLR8	-1.07276	0.330038
TLR9	-5.95356	1.08e-07
TMEFF2	0.616515	0.34239
TNF	-0.758428	0.490764
TNFAIP3	0.189631	0.630628
TNFRSF10B	0.698845	0.293846
TNFRSF10C	-1.17587	0.361203
TNFRSF11A	-0.572016	0.526306
TNFRSF11B	-0.41671	0.731959
TNFRSF12A	0.0959427	0.934507
TNFRSF13B	-2.42745	0.056518
TNFRSF13C	-7.20509	1e-06
TNFRSF14	1.20543	0.000228
TNFRSF17	-6.72666	3.77e-07
TNFRSF18	-0.848015	0.516854
TNFRSF1A	1.60228	6.45e-07
TNFRSF1B	1.26911	0.002178
TNFRSF4	1.11079	0.3739
TNFRSF8	-1.04313	0.409764
TNFRSF9	-1.70721	0.184615
TNFSF10	1.83469	0.004327
TNFSF11	1.33486	0.182525
TNFSF12	1.63737	4.39e-07
TNFSF13	1.84789	0.012124
TNFSF13B	1.51169	0.014119
TNFSF14	1.07101	0.352441
TNFSF15	0.316779	0.773204
TNFSF18	-0.311991	0.542008
TNFSF4	0.633379	0.500608
TNFSF8	-0.837774	0.475628
TOLLIP	0.371853	0.023996
TP53	-0.658815	0.026451
TPSAB1	1.8772	0.080154
TPTE	-1.12603	0.059031
TRAF2	-0.429735	0.009322
TRAF3	0.00370052	0.98672
TRAF6	0.104714	0.527123
TREM1	-1.57085	0.240364
TREM2	1.15777	0.308434
TSLP	-1.02693	0.10025
TTK	-4.17032	1.49e-05
TXK	-1.83582	0.08219
TXNIP	1.75512	6.62e-06
TYK2	-0.0351183	0.805896
UBC	0.750609	3.56e-05
ULBP2	-2.07495	0.022284
USP9Y	0.612642	0.630064
VCAM1	1.34177	0.05635
VEGFA	0.802809	0.142008
VEGFC	1.94746	0.031139
XCL2	-2.22972	0.062281
XCR1	-0.973921	0.35186
YTHDF2	-0.0992961	0.390272
ZAP70	1.57487	0.175688
ZNF205	1.8284	0.045807

## Sheet: Supp Table 8
Supp Table 8
Gene	Log2.Fold.change	p.value
A2M	2.04201	0.007661
ABCB1	-3.00009	0.320871
ABL1	0.384875	0.325168
ADA	-0.06296	0.961892
AICDA	-0.82405	0.793726
AIRE	-4.57281	0.126947
AKT3	0.790225	0.353788
ALCAM	-4.77284	0.016734
AMBP	-1.86348	0.39234
AMICA1	1.41874	0.22836
ANP32B	-0.25559	0.437876
ANXA1	2.5915	0.001377
APOE	1.63421	0.135595
APP	1.14925	0.107821
ARG1	-1.30568	0.522346
ARG2	-1.68166	0.464505
ATF1	0.360839	0.237451
ATF2	0.050894	0.856349
ATG10	-3.59977	0.020381
ATG12	-5.91229	0.006525
ATG16L1	-0.17579	0.695767
ATG5	0.172241	0.675917
ATG7	0.984364	0.019632
ATM	-1.0007	0.695695
BAGE	-4.19782	0.120151
BATF	1.12618	0.543296
BAX	0.016311	0.972782
BCL10	0.08885	0.816584
BCL2	-0.32089	0.81647
BCL2L1	0.533043	0.489296
BCL6	0.088824	0.899345
BID	-3.22684	0.024236
BIRC5	-0.86179	0.087056
BLK	-0.60663	0.479801
BLNK	-0.1922	0.773552
BMI1	0.097449	0.902707
BST1	1.53694	0.075246
BST2	1.11376	0.077244
BTK	-0.2162	0.698266
BTLA	0.071802	0.931469
C1QA	2.88179	0.010398
C1QB	3.17877	0.007812
C1QBP	-0.00857	0.989288
C1R	2.30943	0.005419
C1S	2.36281	0.01706
C2	2.22047	0.013516
C3	3.99214	0.001935
C3AR1	2.57696	0.208773
C4B	3.0458	0.165928
C4BPA	-1.79793	0.401807
C5	1.7173	0.476739
C6	-1.55944	0.577489
C7	5.93248	0.037264
C8A	-2.80142	0.203123
C8B	-2.65137	0.213977
C8G	-5.20828	0.008666
C9	-4.73856	0.05409
CAMP	-2.1456	0.429224
CARD11	-0.64023	0.595139
CARD9	-1.66201	0.434332
CASP1	2.18644	0.327295
CASP10	-3.0153	0.218832
CASP3	0.231679	0.660923
CASP8	0.021727	0.94825
CCL1	-3.86661	0.124517
CCL11	-5.11566	0.05106
CCL13	7.44328	0.009882
CCL14	4.0274	0.092595
CCL15	-3.5212	0.133189
CCL16	-3.64041	0.130337
CCL17	2.24597	0.129395
CCL18	3.07378	0.104091
CCL19	4.33288	0.034014
CCL2	2.11194	0.036199
CCL20	-2.2097	0.333153
CCL21	3.06809	0.245249
CCL22	3.0348	0.261777
CCL23	2.03736	0.334182
CCL24	3.53508	0.023856
CCL25	-0.73146	0.66178
CCL26	-5.15884	0.049849
CCL27	-1.24318	0.513676
CCL3	0.549321	0.546936
CCL3L1	1.25484	0.246392
CCL4	1.8384	0.081226
CCL5	1.81756	0.176448
CCL7	3.33917	0.156849
CCL8	-0.51428	0.840416
CCND3	-0.00519	0.993447
CCR1	1.33171	0.175884
CCR2	5.70991	0.056335
CCR3	-3.57646	0.13617
CCR4	-4.38226	0.122494
CCR5	4.91067	0.090734
CCR6	0.770132	0.724535
CCR7	-0.21931	0.931265
CCR9	-1.34889	0.514145
CCRL2	0.967997	0.620178
CD14	1.83055	0.080032
CD160	-3.90075	0.13323
CD163	2.18912	0.136973
CD164	0.502258	0.311662
CD180	-0.49262	0.712371
CD19	0.570057	0.495573
CD1A	-2.73046	0.207238
CD1B	NA	NA
CD1C	1.85602	0.497914
CD1D	2.94337	0.182631
CD1E	-3.81085	0.12331
CD2	3.85985	0.114725
CD200	0.098275	0.915344
CD207	-3.63246	0.136041
CD209	4.17904	0.127713
CD22	0.63275	0.490205
CD24	2.05508	0.434022
CD244	-1.04334	0.523088
CD247	2.20082	0.310163
CD27	1.79305	0.524992
CD274	2.27891	0.077526
CD276	1.41904	0.066732
CD28	4.74421	0.054805
CD33	1.24505	0.630654
CD34	2.13904	0.298323
CD36	2.11477	0.149918
CD37	-0.37157	0.469925
CD38	1.19642	0.092544
CD3D	4.83905	0.08007
CD3E	4.8445	0.066821
CD3EAP	-4.38657	0.013307
CD3G	-0.92013	0.717228
CD4	2.43378	0.0105
CD40	0.217696	0.820193
CD40LG	3.36273	0.122563
CD44	1.90453	0.260268
CD46	0.325711	0.448667
CD47	0.67839	0.126254
CD48	0.525994	0.517295
CD5	2.61602	0.246059
CD53	0.672357	0.305753
CD55	-5.52871	0.046041
CD58	1.36518	0.083554
CD59	1.3329	0.003186
CD6	2.87466	0.190852
CD63	1.86904	0.006137
CD68	1.79925	0.069786
CD69	1.54079	0.049726
CD7	7.19207	0.007658
CD70	-4.40397	0.054496
CD74	0.583243	0.540215
CD79A	-0.6675	0.521871
CD79B	0.946098	0.310528
CD80	0.444098	0.74198
CD81	1.02833	0.172232
CD83	-1.04775	0.503872
CD84	1.19687	0.078332
CD86	0.646508	0.397277
CD8A	1.84044	0.187813
CD8B	1.5859	0.444538
CD9	0.518858	0.825773
CD96	4.71457	0.20221
CD97	1.69627	0.125659
CD99	0.917319	0.149189
CDH1	0.865567	0.764755
CDH5	1.51497	0.436081
CDK1	-0.8482	0.127272
CDKN1A	0.7059	0.326856
CEACAM1	-1.34025	0.60503
CEACAM6	-4.24033	0.115697
CEACAM8	-3.61971	0.123619
CEBPB	1.2104	0.080068
CFB	2.43016	0.216935
CFD	5.16966	0.02836
CFI	2.11652	0.355104
CFP	1.68379	0.402077
CHIT1	3.86262	0.030883
CHUK	0.181681	0.614426
CKLF	0.874572	0.064056
CLEC4A	1.58648	0.024861
CLEC4C	-0.41635	0.66178
CLEC5A	-1.23641	0.535884
CLEC6A	-0.19069	0.940478
CLEC7A	-0.45943	0.864806
CLU	-3.90248	0.120007
CMKLR1	1.8339	0.050566
COL3A1	1.67175	0.125976
COLEC12	4.00328	0.122888
CR1	2.5639	0.013108
CR2	4.43729	0.063333
CREB1	0.016905	0.963386
CREB5	1.37694	0.631687
CREBBP	-6.53522	3.86e-07
CRP	-0.64662	0.66178
CSF1	3.16565	0.169031
CSF1R	-2.61764	0.145829
CSF2	2.35482	0.347788
CSF2RB	2.31602	0.097669
CSF3	-0.59795	0.66178
CSF3R	2.54697	0.22208
CT45A1	-6.64576	0.025694
CTAGE1	-2.54229	0.303522
CTCFL	-4.65777	0.066187
CTLA4	5.63038	0.055446
CTSG	-3.49828	0.125625
CTSH	0.553521	0.721014
CTSL	1.7705	0.106294
CTSS	1.43438	0.039039
CTSW	3.86577	0.143878
CX3CL1	-0.69182	0.787129
CX3CR1	1.42446	0.47785
CXCL1	3.89682	0.139228
CXCL10	5.16342	0.081871
CXCL11	3.83808	0.126124
CXCL12	3.9819	0.101885
CXCL13	4.7762	0.209473
CXCL14	5.96799	0.037021
CXCL16	2.28439	0.270765
CXCL2	3.45279	0.188414
CXCL3	1.09814	0.688286
CXCL5	-3.63326	0.231728
CXCL6	-2.08335	0.390655
CXCL9	4.10646	0.057845
CXCR1	-1.89148	0.351901
CXCR2	-0.4053	0.888915
CXCR3	1.55567	0.335812
CXCR4	-0.90702	0.443373
CXCR5	0.307032	0.841958
CXCR6	4.31495	0.118952
CYBB	1.93979	0.078633
CYFIP2	0.378676	0.384235
CYLD	0.558683	0.192295
DDX43	0.610534	0.803529
DDX58	2.69995	0.176991
DEFB1	-3.51913	0.202844
DMBT1	-0.38992	0.66178
DOCK9	-0.04632	0.939396
DPP4	0.363452	0.89014
DUSP4	2.53912	0.324603
DUSP6	1.1017	0.221934
EBI3	4.32913	0.191896
ECSIT	0.505892	0.376326
EGR1	-2.72407	0.253078
EGR2	-2.96087	0.151343
ELANE	-0.77747	0.66178
ELK1	-0.23533	0.795251
ENG	1.81684	0.012817
ENTPD1	0.846415	0.528512
EOMES	-2.47315	0.290665
EP300	0.585353	0.084797
EPCAM	0.023104	0.983926
ETS1	0.363603	0.468486
EWSR1	-0.14298	0.338474
F12	-4.24684	0.056766
F13A1	5.04581	0.093286
F2RL1	-3.00528	0.214105
FADD	0.587121	0.254678
FAS	0.395773	0.892733
FCER1A	NA	NA
FCER1G	2.52354	0.015132
FCER2	0.400127	0.905071
FCGR1A	0.400068	0.874209
FCGR2A	2.12296	0.036121
FCGR2B	1.28471	0.227264
FCGR3A	2.71118	0.290628
FEZ1	-0.25738	0.823373
FLT3	-5.40359	0.018257
FLT3LG	0.215412	0.735643
FN1	0.167236	0.843693
FOS	2.913	0.155534
FOXJ1	-1.5366	0.511346
FOXP3	2.3829	0.185409
FPR2	4.07301	0.127891
FUT5	-2.99699	0.219135
FUT7	2.53541	0.275213
FYN	1.63378	0.032527
GAGE1	-0.6918	0.66178
GATA3	-2.75741	0.211557
GNLY	5.29735	0.044045
GPI	-0.09941	0.846162
GTF3C1	0.027451	0.930015
GZMA	3.28199	0.017622
GZMB	3.92585	0.104242
GZMH	0.751231	0.790109
GZMK	3.1601	0.17134
GZMM	-1.83179	0.489262
HAMP	-0.83483	0.755247
HAVCR2	2.21031	0.021413
HCK	2.33265	0.099655
HLA-A	1.41617	0.085041
HLA-B	1.65532	0.031112
HLA-C	0.797469	0.310434
HLA-DMA	0.316282	0.731952
HLA-DMB	0.379893	0.679768
HLA-DOB	0.150593	0.85122
HLA-DPA1	0.893742	0.500665
HLA-DPB1	1.23439	0.355161
HLA-DQA1	-3.4406	0.438142
HLA-DQB1	-2.45156	0.499945
HLA-DRA	0.710054	0.576852
HLA-DRB3	0.972601	0.441002
HLA-DRB4	0.268407	0.955367
HLA-E	1.46736	0.099497
HLA-G	1.55568	0.175303
HMGB1	-0.69733	0.213046
HRAS	-3.50932	0.024878
HSD11B1	5.43401	0.060642
ICAM1	1.11611	0.249845
ICAM2	0.524529	0.336959
ICAM3	0.553423	0.217795
ICAM4	-4.97641	0.053894
ICOS	1.05234	0.732743
ICOSLG	-0.56054	0.520681
IDO1	2.78485	0.164091
IFI16	0.55623	0.266664
IFI27	2.72777	0.002175
IFI35	1.37848	0.052529
IFIH1	1.03002	0.229372
IFIT1	5.43545	0.031678
IFIT2	-0.46264	0.878737
IFITM1	1.55005	0.145268
IFITM2	1.08888	0.206326
IFNA1	-1.87268	0.403944
IFNA17	-3.95793	0.13751
IFNA2	-2.54632	0.300627
IFNA7	-4.15613	0.138492
IFNA8	-1.48336	0.512594
IFNAR1	0.202078	0.428504
IFNAR2	0.172208	0.550644
IFNB1	-3.29562	0.211158
IFNG	2.95217	0.195986
IFNGR1	0.928436	0.044571
IFNL1	1.2305	0.211792
IFNL2	-4.88892	0.113949
IGF1R	0.448105	0.621823
IGF2R	0.780277	0.184657
IGLL1	-4.35645	0.133939
IHH	-1.39189	0.516798
IKBKB	0.39383	0.442627
IKBKE	0.967764	0.039645
IKBKG	0.089876	0.825893
IL10	3.02824	0.334208
IL10RA	0.671083	0.453695
IL11	-2.07759	0.306168
IL11RA	1.53985	0.507985
IL12A	-3.96959	0.121008
IL12B	-2.79715	0.284366
IL12RB1	1.22524	0.0449
IL12RB2	-0.12231	0.963197
IL13	-5.25717	0.012165
IL13RA1	1.72445	0.066421
IL13RA2	-1.12813	0.537843
IL15	-2.92796	0.087419
IL15RA	1.26325	0.198324
IL16	0.168793	0.845766
IL17F	-2.55257	0.303025
IL17RA	1.28527	0.007474
IL17RB	4.7836	0.10478
IL18	1.56549	0.255638
IL18R1	3.07179	0.335605
IL18RAP	-0.25142	0.934473
IL19	-0.59082	0.66178
IL1A	-1.98316	0.391828
IL1B	-1.98919	0.464671
IL1R1	3.33796	0.084044
IL1R2	2.20476	0.496892
IL1RAP	-1.18617	0.629651
IL1RAPL2	-3.94415	0.120738
IL1RL1	-0.21512	0.930866
IL1RL2	-1.63179	0.397311
IL1RN	-1.3621	0.610745
IL2	-1.27516	0.513247
IL21	0.291831	0.909988
IL21R	0.993766	0.523648
IL22	-1.29866	0.511344
IL22RA1	-5.14477	0.048219
IL22RA2	-1.54815	0.511349
IL23A	-2.037	0.412247
IL23R	-3.03986	0.215045
IL24	-3.70511	0.131229
IL25	-3.68922	0.124295
IL26	-4.59775	0.056765
IL27	-4.24553	0.11877
IL2RA	1.6842	0.353794
IL2RB	1.81736	0.224712
IL2RG	1.23757	0.282478
IL3	0.623694	0.808954
IL32	2.46051	0.027336
IL34	-0.28049	0.904572
IL3RA	3.94817	0.066421
IL4	-1.77633	0.40766
IL4R	1.51628	0.108614
IL5	-1.38483	0.511574
IL5RA	-3.3242	0.193197
IL6	4.84627	0.10605
IL6R	2.59002	0.233534
IL6ST	1.94954	0.003763
IL7	2.20554	0.391795
IL7R	4.50986	0.062971
IL8	-6.04017	0.018324
IL9	-1.64616	0.403398
ILF3	-0.15311	0.602719
INPP5D	-0.07819	0.905138
IRAK1	-0.12284	0.765917
IRAK2	-1.92655	0.426494
IRAK4	0.20644	0.373013
IRF1	1.35283	0.11857
IRF2	0.742838	0.175825
IRF3	0.261724	0.601362
IRF4	-0.14157	0.912644
IRF5	1.00933	0.304395
IRF7	0.736516	0.210231
IRF8	0.306801	0.733464
IRGM	-2.71434	0.205806
ISG15	1.35365	0.031456
ISG20	1.61851	0.533622
ITCH	0.223652	0.500283
ITGA1	2.25014	0.247532
ITGA2	0.417684	0.867876
ITGA2B	-4.92233	0.053732
ITGA4	1.43934	0.511653
ITGA5	1.20166	0.130337
ITGA6	1.25549	0.473432
ITGAE	0.005401	0.991833
ITGAL	1.11903	0.024919
ITGAM	1.91723	0.109634
ITGAX	1.39718	0.279778
ITGB1	1.07313	0.064154
ITGB2	1.72285	0.177385
ITGB3	-0.45124	0.855552
ITGB4	0.886919	0.398851
ITK	3.06618	0.23566
JAK1	0.826762	0.203141
JAK2	1.08438	0.209497
JAK3	1.21644	0.38779
JAM3	2.10793	0.26366
KIR_Activating_Subgroup_2	-4.65389	0.061986
KIR_Inhibiting_Subgroup_1	-0.99937	0.66178
KIR_Inhibiting_Subgroup_2	-1.43679	0.531772
KIR3DL1	-2.71183	0.291564
KIR3DL2	-5.03255	0.051322
KIR3DL3	-4.89773	0.052147
KIT	-0.40624	0.66178
KLRB1	6.916	0.008216
KLRC1	3.05695	0.186984
KLRC2	1.66854	0.531324
KLRD1	4.64013	0.027309
KLRF1	-3.52417	0.128721
KLRG1	1.82577	0.480212
KLRK1	3.83334	0.211601
LAG3	4.79549	0.048696
LAIR2	1.92933	0.349225
LAMP1	0.782612	0.183119
LAMP2	0.803244	0.077204
LAMP3	4.46659	0.087863
LBP	-2.97987	0.211751
LCK	0.947783	0.197301
LCN2	-1.71871	0.391558
LCP1	0.055488	0.946919
LGALS3	1.41001	0.242776
LIF	0.171809	0.943886
LILRA1	-0.47207	0.852827
LILRA4	-3.36517	0.227323
LILRA5	-1.14918	0.689187
LILRB1	2.25276	0.096425
LILRB2	2.30736	0.261138
LILRB3	-0.27427	0.923516
LRP1	1.39913	0.06265
LTA	0.607237	0.701716
LTB	2.70192	0.0664
LTBR	1.63444	0.026367
LTF	5.43966	0.093765
LTK	-4.92006	0.05364
LY86	0.601534	0.521364
LY9	1.14555	0.649511
LY96	1.52697	0.006337
LYN	0.531641	0.351142
MAF	2.72757	0.180408
MAGEA1	-2.49491	0.400534
MAGEA12	-4.59691	0.050951
MAGEA3	-5.19936	0.071742
MAGEA4	-1.58993	0.519886
MAGEB2	-6.6899	0.021629
MAGEC1	-2.33862	0.415192
MAGEC2	-0.6539	0.66178
MAP2K1	0.068689	0.826564
MAP2K2	0.305537	0.366151
MAP2K4	-0.15663	0.706473
MAP3K1	0.695569	0.222644
MAP3K5	1.10587	0.154635
MAP3K7	-0.06342	0.814983
MAP4K2	-0.8173	0.135366
MAPK1	-0.14592	0.797837
MAPK11	-2.50227	0.148598
MAPK14	0.228719	0.414451
MAPK3	0.589282	0.113385
MAPK8	0.133195	0.782569
MAPKAPK2	0.332034	0.711257
MARCO	2.66822	0.26241
MASP1	-2.62724	0.206702
MASP2	-4.95434	0.051248
MAVS	0.178584	0.487633
MCAM	0.513965	0.366468
MEF2C	-0.94186	0.395994
MEFV	-0.49021	0.850349
MERTK	0.842619	0.341937
MFGE8	1.39112	0.045403
MICA	-3.35964	0.031881
MICB	-0.26836	0.509557
MIF	-0.8761	0.021426
MME	-0.44809	0.730219
MNX1	-3.03509	0.283986
MPPED1	-4.27446	0.11979
MR1	0.719924	0.198976
MRC1	5.71851	0.065248
MS4A1	1.19424	0.504412
MS4A2	-1.73745	0.393738
MSR1	-0.32621	0.713874
MST1R	-0.5398	0.852715
MUC1	-0.00501	0.998437
MX1	3.25599	0.181701
MYD88	0.567739	0.216528
NCAM1	-4.00941	0.120562
NCF4	0.847962	0.303331
NCR1	0.353817	0.896618
NEFL	-0.70527	0.66178
NFATC1	-0.46081	0.627906
NFATC2	0.598611	0.638601
NFATC3	0.050972	0.891392
NFATC4	-0.0313	0.96548
NFKB1	0.420296	0.415429
NFKB2	0.658114	0.486887
NFKBIA	0.537926	0.497809
NLRC5	1.12934	0.140747
NLRP3	-0.24434	0.928005
NOD1	0.215781	0.671105
NOD2	1.67155	0.418606
NOS2A	-0.57555	0.66178
NOTCH1	0.413216	0.846892
NRP1	1.88397	0.014448
NT5E	0.639704	0.416588
NUP107	-0.26923	0.467955
OAS3	-2.64106	0.182326
OSM	-1.83851	0.485279
PAX5	-0.65066	0.269566
PBK	-1.20339	0.177551
PDCD1	1.79496	0.367917
PDCD1LG2	4.17199	0.16061
PDGFC	1.98899	0.240984
PDGFRB	1.37695	0.043179
PECAM1	1.65329	0.009339
PF4	4.82008	0.048497
PIK3CD	1.27066	0.34331
PIK3CG	1.00967	0.675309
PIN1	-0.26574	0.356306
PLA2G1B	-0.75773	0.66178
PLA2G6	0.920617	0.045636
PLAU	1.34597	0.144321
PLAUR	1.37827	0.545697
PMCH	-3.48933	0.133644
PNMA1	0.735291	0.270998
POU2AF1	-0.71949	0.191892
POU2F2	-0.93365	0.13966
PPARG	-0.47678	0.86092
PPBP	1.67653	0.511638
PRAME	1.12947	0.606869
PRF1	2.52884	0.076163
PRG2	-3.83101	0.11768
PRKCD	0.496074	0.338313
PRKCE	1.02328	0.608262
PRM1	-4.12942	0.126483
PROM1	-2.78228	0.287811
PSEN1	0.380318	0.312715
PSEN2	1.15976	0.143485
PSMB10	0.630718	0.163209
PSMB7	0.214383	0.407353
PSMB8	0.71551	0.252004
PSMB9	0.657712	0.429498
PSMD7	0.118284	0.761656
PTGDR2	-3.02923	0.211085
PTGS2	-2.4772	0.298935
PTPRC	2.35691	0.053657
PVR	1.71998	0.351013
PYCARD	-2.82279	0.119747
RAG1	-3.46131	0.131597
REL	-0.2164	0.795293
RELA	0.419008	0.232038
RELB	0.147413	0.795506
REN	-1.17486	0.512967
REPS1	0.07868	0.813635
RIPK2	-0.3075	0.476213
ROPN1	-4.14166	0.1245
RORA	2.28162	0.276703
RORC	-1.20076	0.512907
RPS6	-0.57016	0.336286
RRAD	-4.17525	0.127814
RUNX1	0.392132	0.369849
RUNX3	0.095532	0.851209
S100A12	2.36218	0.317439
S100A7	-5.06685	0.053505
S100A8	3.87475	0.19541
S100B	4.82375	0.050478
SAA1	3.8263	0.204477
SBNO2	0.82573	0.172256
SELE	-1.92969	0.394351
SELL	1.91267	0.506147
SELPLG	1.73812	0.020653
SEMG1	-1.27563	0.511918
SERPINB2	NA	NA
SERPING1	2.98892	0.003931
SH2B2	-0.39361	0.609197
SH2D1A	4.54857	0.074307
SH2D1B	-3.6687	0.127145
SIGIRR	1.42202	0.063931
SIGLEC1	3.522	0.110703
SLAMF1	-1.12302	0.773272
SLAMF6	1.90704	0.3605
SLAMF7	1.53682	0.361984
SLC11A1	0.281748	0.901855
SMAD2	-0.05925	0.890981
SMAD3	0.482011	0.387771
SMPD3	-1.35845	0.520086
SOCS1	1.08641	0.126263
SPA17	-2.83967	0.203996
SPACA3	-3.54252	0.141541
SPANXB1	-4.34531	0.117214
SPINK5	-3.73759	0.119485
SPN	2.37978	0.263398
SPO11	-1.31142	0.511388
SPP1	-4.72538	0.074839
SSX1	-1.68922	0.403043
SSX4	-2.17308	0.400389
ST6GAL1	-0.22652	0.681259
STAT1	2.11707	0.044696
STAT2	0.959021	0.054748
STAT3	0.720616	0.54167
STAT4	-0.73087	0.757676
STAT5B	0.682	0.265259
STAT6	0.456229	0.229337
SYCP1	-2.01529	0.297853
SYK	1.0181	0.3148
SYT17	-5.48722	0.019079
TAB1	0.203005	0.660605
TAL1	-4.73159	0.050841
TANK	-0.06428	0.931485
TAP1	1.06515	0.293799
TAP2	0.587465	0.248378
TAPBP	0.753585	0.10267
TARP	2.45404	0.330513
TBK1	0.174227	0.493645
TBX21	2.09129	0.281366
TCF7	0.519313	0.655944
TFE3	0.588689	0.317861
TFEB	-0.24059	0.536042
TFRC	-0.00168	0.998851
TGFB1	0.411876	0.241757
TGFB2	-1.84137	0.412005
THBD	2.40845	0.232275
THBS1	0.396744	0.667501
THY1	1.75417	0.056227
TICAM1	0.089167	0.80147
TICAM2	0.837261	0.260267
TIGIT	2.90235	0.15455
TIRAP	0.121989	0.757684
TLR1	1.02782	0.097619
TLR10	0.350517	0.534957
TLR2	1.70407	0.080558
TLR3	-3.04261	0.203436
TLR4	1.77053	0.077171
TLR5	-1.89885	0.389397
TLR6	0.321836	0.502037
TLR7	-5.64428	0.010257
TLR8	-2.19328	0.274383
TLR9	-4.68844	0.0111
TMEFF2	-1.00906	0.513884
TNF	1.63629	0.540365
TNFAIP3	0.552605	0.591353
TNFRSF10B	0.052056	0.904345
TNFRSF10C	-0.06375	0.980976
TNFRSF11A	-2.30449	0.302661
TNFRSF11B	-0.86821	0.758675
TNFRSF12A	-6.13361	1.37e-05
TNFRSF13B	-0.63547	0.868565
TNFRSF13C	0.320009	0.575885
TNFRSF14	0.779014	0.199635
TNFRSF17	-1.72635	0.207462
TNFRSF18	2.42166	0.192179
TNFRSF1A	1.98232	0.010107
TNFRSF1B	2.02212	0.063131
TNFRSF4	2.8505	0.11053
TNFRSF8	2.33868	0.356895
TNFRSF9	1.54631	0.214283
TNFSF10	1.9764	0.027457
TNFSF11	5.60935	0.001983
TNFSF12	1.96793	0.009327
TNFSF13	1.62438	0.054746
TNFSF13B	2.15236	0.027424
TNFSF14	4.03021	0.058137
TNFSF15	1.18709	0.147849
TNFSF18	NA	NA
TNFSF4	-0.04752	0.94598
TNFSF8	0.22513	0.922959
TOLLIP	0.29057	0.422458
TP53	0.44127	0.743038
TPSAB1	2.63926	0.361673
TPTE	-2.05659	0.305143
TRAF2	0.076809	0.861068
TRAF3	0.770202	0.286382
TRAF6	-0.17051	0.701946
TREM1	-2.96634	0.265849
TREM2	-0.58366	0.833054
TSLP	-3.42301	0.127122
TTK	-1.04206	0.016538
TXK	-0.04976	0.985028
TXNIP	1.68944	0.059706
TYK2	0.525554	0.117017
UBC	0.53462	0.116132
ULBP2	-4.93429	0.052876
USP9Y	6.66616	0.017483
VCAM1	2.29694	0.059013
VEGFA	0.114074	0.88958
VEGFC	1.84044	0.2672
XCL2	-2.0143	0.444862
XCR1	-0.95084	0.720785
YTHDF2	0.008153	0.983207
ZAP70	1.88278	0.160549
ZNF205	-0.50715	0.66178

## Sheet: supp T9
Supp Table 9: Cell type marker signatures
Cell type	TCE marker signature
T-cells	CD3+
CD8+ T-cells	CD3+ CD8+
CD4+ T-cells	CD3+ CD8– FoxP3–
Tregs	CD3+ CD8– FoxP3+
CD8+ T-cells with 0 checkpoints	CD3+ CD8+ PD-1– LAG-3– TIM-3–
CD8+ T-cells with 1 checkpoint	CD3+ CD8+ PD-1+ LAG-3- TIM-3–
	CD3+ CD8+ PD-1– LAG-3+ TIM-3–
CD8+ T-cells with 2 checkpoints	CD3+ CD8+ PD-1+ LAG-3+ TIM-3–
	CD3+ CD8+ PD-1+ LAG-3– TIM-3+
	CD3+ CD8+ PD-1– LAG-3+ TIM-3+
CD8+ T-cells with 3 checkpoints	CD3+ CD8+ PD-1+ LAG-3+ TIM-3+
CD4+ T-cells with 0 checkpoints	CD3+ CD8– FoxP3– PD-1– LAG-3– TIM-3–
CD4+ T-cells with 1 checkpoint	CD3+ CD8– FoxP3– PD-1+ LAG-3– TIM-3–
	CD3+ CD8– FoxP3– PD-1– LAG-3+ TIM-3–
CD4+ T-cells with 2 checkpoints	CD3+ CD8– FoxP3– PD-1+ LAG-3+ TIM-3–
	CD3+ CD8– FoxP3– PD-1+ LAG-3– TIM-3+
	CD3+ CD8– FoxP3– PD-1– LAG-3+ TIM-3+
CD4+ T-cells with 3 checkpoints	CD3+ CD8– FoxP3– PD-1+ LAG-3+ TIM-3+
Tregs with 0 checkpoints	CD3+ CD8– FoxP3+ PD-1– LAG-3– TIM-3–
Tregs with 1 checkpoint	CD3+ CD8– FoxP3+ PD-1+ LAG-3– TIM-3–
	CD3+ CD8– FoxP3+ PD-1– LAG-3+ TIM-3–
Tregs with 2 checkpoints	CD3+ CD8– FoxP3+ PD-1+ LAG-3+ TIM-3–
	CD3+ CD8– FoxP3+ PD-1+ LAG-3– TIM-3+
	CD3+ CD8– FoxP3+ PD-1– LAG-3+ TIM-3+
Tregs with 3 checkpoints	CD3+ CD8– FoxP3+ PD-1+ LAG-3+ TIM-3+
Cell type	SC marker signature
Granulocytes	CD11b+ CD15+ CD14–
Neutrophils	CD11b+ CD15+ CD14– LOX-1–
PMN-MDSC	CD11b+ CD15+ CD14– LOX-1+
Mononuclear cells	CD11b+ CD15– CD14+
Monocytes/M-MDSC	CD11b+ CD15– CD14+ S100A9+ CD68–
Macrophages	CD68+
Cell type	TCE+ marker signature
EZH2- tumour cells	CD3– EZH2–
EZH2+ tumour cells	CD3– EZH2+
T-cells	CD3+
CD8+ T-cells	CD3+ CD8+
CD4+ T-cells	CD3+ CD8– FoxP3–
Tregs	CD3+ CD8– FoxP3+
CD8+ T-cells with 0 checkpoints	CD3+ CD8+ PD-1– LAG-3– TIM-3– TOX–
CD8+ T-cells with 1 checkpoint	CD3+ CD8+ PD-1+ LAG-3– TIM-3– TOX–
	CD3+ CD8+ PD-1– LAG-3+ TIM-3– TOX–
	CD3+ CD8+ PD-1– LAG-3– TIM-3+ TOX–
	CD3+ CD8+ PD-1– LAG-3– TIM-3– TOX+
CD8+ T-cells with 2 checkpoints	CD3+ CD8+ PD-1+ LAG-3+ TIM-3- TOX–
	CD3+ CD8+ PD-1+ LAG-3– TIM-3+ TOX–
	CD3+ CD8+ PD-1+ LAG-3– TIM-3– TOX+
	CD3+ CD8+ PD-1– LAG-3+ TIM-3+ TOX–
	CD3+ CD8+ PD-1– LAG-3+ TIM-3– TOX+
	CD3+ CD8+ PD-1– LAG-3– TIM-3+ TOX+
CD8+ T-cells with 3 checkpoints	CD3+ CD8+ PD-1+ LAG-3+ TIM-3+ TOX–
	CD3+ CD8+ PD-1– LAG-3+ TIM-3+ TOX+
	CD3+ CD8+ PD-1+ LAG-3– TIM-3+ TOX+
	CD3+ CD8+ PD-1+ LAG-3+ TIM-3– TOX+
CD8+ T-cells with 4 checkpoints	CD3+ CD8+ PD-1+ LAG-3+ TIM-3+ TOX+
CD4+ T-cells with 0 checkpoints	CD3+ CD8– PD-1– LAG-3– TIM-3– TOX–
CD4+ T-cells with 1 checkpoint	CD3+ CD8– PD-1+ LAG-3– TIM-3– TOX–
	CD3+ CD8– PD-1– LAG-3+ TIM-3– TOX–
	CD3+ CD8– PD-1– LAG-3– TIM-3+ TOX–
	CD3+ CD8– PD-1– LAG-3– TIM-3– TOX+
CD4+ T-cells with 2 checkpoints	CD3+ CD8– PD-1+ LAG-3+ TIM-3– TOX–
	CD3+ CD8– PD-1+ LAG-3– TIM-3+ TOX–
	CD3+ CD8– PD-1– LAG-3+ TIM-3+ TOX–
	CD3+ CD8– PD-1+ LAG-3– TIM-3– TOX+
	CD3+ CD8– PD-1– LAG-3+ TIM-3– TOX+
	CD3+ CD8– PD-1– LAG-3– TIM-3+ TOX+
CD4+ T-cells with 3 checkpoints	CD3+ CD8– PD-1+ LAG-3+ TIM-3+ TOX–
	CD3+ CD8– PD-1– LAG-3+ TIM-3+ TOX+
	CD3+ CD8– PD-1+ LAG-3– TIM-3+ TOX+
	CD3+ CD8– PD-1+ LAG-3+ TIM-3– TOX+
CD4+ T-cells with 4 checkpoints	CD3+ CD8– PD-1+ LAG-3+ TIM-3+ TOX+
Tregs cells with 0 checkpoints	CD3+ CD8– FoxP3+ PD-1– LAG-3– TIM-3– TOX–
Tregs cells with 1 checkpoint	CD3+ CD8– FoxP3+ PD-1+ LAG-3– TIM-3– TOX–
	CD3+ CD8– FoxP3+ PD-1– LAG-3+ TIM-3– TOX–
	CD3+ CD8– FoxP3+ PD-1– LAG-3– TIM-3+ TOX–
	CD3+ CD8– FoxP3+ PD-1– LAG-3– TIM-3– TOX+
Tregs cells with 2 checkpoints	CD3+ CD8– FoxP3+ PD-1+ LAG-3+ TIM-3– TOX–
	CD3+ CD8– FoxP3+ PD-1+ LAG-3– TIM-3+ TOX–
	CD3+ CD8– FoxP3+ PD-1– LAG-3+ TIM-3+ TOX–
	CD3+ CD8– FoxP3+ PD-1+ LAG-3– TIM-3– TOX+
	CD3+ CD8– FoxP3+ PD-1– LAG-3+ TIM-3– TOX+
	CD3+ CD8– FoxP3+ PD-1– LAG-3– TIM-3+ TOX+
Tregs cells with 3 checkpoints	CD3+ CD8– FoxP3+ PD-1+ LAG-3+ TIM-3+ TOX–
	CD3+ CD8– FoxP3+ PD-1- LAG-3+ TIM-3+ TOX+
	CD3+ CD8– FoxP3+ PD-1+ LAG-3– TIM-3+ TOX+
	CD3+ CD8– FoxP3+ PD-1+ LAG-3+ TIM-3– TOX+
Tregs cells with 4 checkpoints	CD3+ CD8– FoxP3+ PD-1+ LAG-3+ TIM-3+ TOX+

## Sheet: supp T10
Supp Table 10
Cytokine gene	T-cell gene	Pearson correlation	Pearson P value	Spearman correlation	Spearman P value	Spearman BH P value	Pearson BH P value
STAT4	CD3D	0.7238	2.93e-05	0.8636	1.34e-08	1.39e-06	0.00102
CCR5	CD3D	0.7271	2.58e-05	0.8012	8.76e-07	3.97e-05	0.00102
CCL5	CD3D	0.7129	4.37e-05	0.7962	1.15e-06	3.97e-05	0.00114
IL7R	CD3D	0.6777	0.00014	0.7727	3.72e-06	9.68e-05	0.00297
CXCL13	CD3D	0.2859	0.15676	0.755	8.3e-06	0.00017	0.47951
CCR2	CD3D	0.4984	0.00956	0.7487	1.09e-05	0.00019	0.05848
CXCR6	CD3D	0.8154	3.88e-07	0.722	3.13e-05	0.00046	4.04e-05
IL7	CD3D	0.5151	0.00709	0.7132	4.32e-05	0.00056	0.04941
CCL21	CD3D	0.5022	0.00893	0.6849	0.00011	0.00131	0.05807
IL18	CD3D	0.5814	0.00184	0.6618	0.00023	0.00219	0.02393
CSF1	CD3D	0.6507	0.00032	0.615	0.00083	0.00702	0.00474
CCR4	CD3D	0.5148	0.00713	0.6126	0.00088	0.00702	0.04941
IL17RA	CD3D	0.4296	0.02852	0.5973	0.00128	0.00947	0.14744
IL1R1	CD3D	0.2373	0.24304	0.5904	0.0015	0.01039	0.61742
STAT1	CD3D	0.5271	0.00566	0.5739	0.00217	0.01328	0.04941
CCL4	CD3D	0.3263	0.10379	0.5369	0.00469	0.02707	0.39979
IL1R2	CD3D	0.5244	0.00596	0.5305	0.0053	0.02903	0.04941
IL21	CD3D	0.561	0.00287	0.5249	0.0059	0.0307	0.03316
IL6ST	CD3D	0.4613	0.0177	0.517	0.00684	0.03389	0.10225
IL10	CD3D	0.1798	0.37957	0.5125	0.00743	0.03512	0.80562
CXCL9	CD3D	0.2372	0.24341	0.5074	0.00815	0.03686	0.61742
CCL19	CD3D	0.5381	0.00458	0.493	0.0105	0.04551	0.0476
CCL22	CD3D	0.4266	0.02977	0.467	0.01616	0.06464	0.14744
LTB	CD3D	0.3908	0.04839	0.46	0.01805	0.06951	0.21879
CXCL14	CD3D	0.2639	0.1926	0.4554	0.01939	0.07202	0.54137
CXCL10	CD3D	0.1854	0.36457	0.4299	0.02836	0.10171	0.80562
IL15	CD3D	0.1331	0.51674	0.4209	0.03224	0.10748	0.81412
CCL5	CD8A	0.6867	0.00011	0.7942	3.31e-06	0.00034	0.01111
CCL4	CD8A	0.4347	0.02647	0.7231	4.81e-05	0.00167	0.44394
IL17RA	CD8A	0.1924	0.34628	0.6786	0.0002	0.00499	0.89561
CXCL9	CD8A	0.3111	0.12183	0.6725	0.00024	0.00499	0.88173
CXCR3	CD8A	0.4968	0.00983	0.6278	0.0006	0.01033	0.20442
IL18	CD8A	0.2893	0.15176	0.6321	0.0007	0.01038	0.88173
IL15	CD8A	0.1056	0.60759	0.6205	0.00093	0.01203	0.89561
IL10	CD8A	0.2991	0.13776	0.5938	0.00138	0.01597	0.88173
CCR5	CD8A	0.6112	0.00091	0.5727	0.00223	0.0232	0.02368
STAT1	CD8A	0.4263	0.02988	0.5644	0.00312	0.02953	0.44394
CCL3L1	CD8A	0.3776	0.05721	0.5562	0.00367	0.03138	0.62582
IL7R	CD8A	0.2887	0.15261	0.5262	0.00575	0.04275	0.88173
IL18	CD4	0.7729	3.69e-06	0.7908	3.68e-06	0.00038	0.00019
CCL5	CD4	0.7195	3.43e-05	0.7579	1.28e-05	0.00044	0.00071
CCR2	CD4	0.6105	0.00093	0.7359	1.83e-05	0.00048	0.0107
CCL19	CD4	0.5505	0.00357	0.7149	6.4e-05	0.00133	0.02852
STAT4	CD4	0.6748	0.00016	0.6806	0.00013	0.00209	0.00232
IL6ST	CD4	0.5034	0.00875	0.6896	0.00014	0.00209	0.06068
IL17RA	CD4	0.4468	0.02211	0.6862	0.00016	0.00209	0.12376
IL7R	CD4	0.7819	2.4e-06	0.6507	0.00032	0.00331	0.00019
CSF1	CD4	0.7365	1.79e-05	0.6397	0.00043	0.00409	0.00062
IL1R2	CD4	0.5393	0.00447	0.6281	0.00059	0.00513	0.03318
CCL21	CD4	0.3045	0.13038	0.6086	0.00097	0.00777	0.40588

[truncated: 4 more sheets: Supp T11, Supp T12, supp T13, Supp T14]
